# Supplementary material for: Understanding the impact of SNPs associated with autism spectrum disorder on biological pathways in the human fetal and adult cortex
Source: Sci Rep. 2021 Aug 5;11:15867. doi: 10.1038/s41598-021-95447-z (PMC8342620; doi:10.1038/s41598-021-95447-z)
Supplement: Supplementary file 2 — Supplementary Tables. [file 41598_2021_95447_MOESM2_ESM.xlsx]

## Sheet: Cover page
Supplementary tables for:
Understanding the impacts of SNPs associated with autism spectrum disorder on biological pathways in the human fetal and adult cortex.
Golovina E. (1), Fadason T. (1,2), Lints T.J. (3), Walker C. (4), Vickers M.H. (1,2), O’Sullivan J.M. (1,2,5,6,7*)
(1) Liggins Institute, University of Auckland, New Zealand
(2) Maurice Wilkins Centre, University of Auckland, New Zealand
(3) School of Medical Science, University of Auckland, New Zealand
(4) School of Population Health, University of Auckland, New Zealand
(5) Brain Research New Zealand, University of Auckland, New Zealand
(6) MRC Lifecourse Epidemiology Unit, University of Southampton, United Kingdom
(7) Garvan Institute of Medical Research, Sydney, Australia
*corresponding author: justin.osullivan@auckland.ac.nz.
Supplementary Tables
Supplementary Table 1. Datasets and software used in this analysis.
Supplementary Table 2. List of ASD-associated SNPs used in this study.
Supplementary Table 3. Spatial ASD-associated eQTL - gene interactions in adult and fetal cortex tissues.
Supplementary Table 4. ASD-associated eQTLs that are present in both adult and fetal cortex tissues.
Supplementary Table 5. Functional annotation of ASD-associated SNPs used in this study.
Supplementary Table 6. Loss-of-function analysis results.
Supplementary Table 7. Gene Ontology enrichment analysis results.
Supplementary Table 8. Biological processes for fetal and adult cortex-specific genes associated with the ASD-associated eQTLs, after removing all HLA genes from the lists.
Supplementary Table 9. ASD-associated PPIs in fetal and adult cortical tissues.

## Sheet: ST_1
Supplementary Table 1. Datasets and software used in this analysis.
№	Name	Identifier	Reference	Reference link	Link	Comments
Hi-C datasets
1	Cortical plate neurons	dbGaP accession: phs001190.v1.p1	Won et al., 2016	https://www.ncbi.nlm.nih.gov/pubmed/27760116	https://www.ncbi.nlm.nih.gov/geo/query/acc.cgi?acc=GSE77565	fetal cortex-specific set
2	Germinal zone neurons	dbGaP accession: phs001190.v1.p1	Won et al., 2016	https://www.ncbi.nlm.nih.gov/pubmed/27760116	https://www.ncbi.nlm.nih.gov/geo/query/acc.cgi?acc=GSE77565	fetal cortex-specific set
3	Dorsolateral prefrontal cortex cells	GEO Accession: GSE87112	Schmitt et al., 2016	https://www.ncbi.nlm.nih.gov/pubmed/27851967	https://www.ncbi.nlm.nih.gov/geo/query/acc.cgi?acc=GSE87112	adult cortex-specific set
eQTL datasets
1	Brain - Cortex	dbGaP Accession: phs000424.v8.p2; UBERON 1870	GTEx Consortium v8, 2015	https://www.ncbi.nlm.nih.gov/pmc/articles/PMC4547484/	https://www.ncbi.nlm.nih.gov/projects/gap/cgi-bin/study.cgi?study_id=phs000424.v8.p2	Brain cortex tissue from 21-70 years of age
2	Fetal brain cortical tissue	dbGaP Accession: phs001900.v1.p1	Walker et al., 2019	https://www.sciencedirect.com/science/article/abs/pii/S0092867419310724	https://www.ncbi.nlm.nih.gov/projects/gap/cgi-bin/study.cgi?study_id=phs001900.v1.p1	Prenatal brain cortical tissue from 14-21 postconceptional weeks (PCWs)
Roadmap Epigenomics ChromHMM 15-state models for fetal and adult brain
1	E073_15_coreMarks_hg38lift_mnemonics.bed.gz	N/A	N/A	N/A	https://egg2.wustl.edu/roadmap/data/byFileType/chromhmmSegmentations/ChmmModels/coreMarks/jointModel/final/	ChromHMM 15-state model for Brain Dorsolateral Prefrontal Cortex
2	E081_15_coreMarks_hg38lift_mnemonics.bed.gz	N/A	N/A	N/A	https://egg2.wustl.edu/roadmap/data/byFileType/chromhmmSegmentations/ChmmModels/coreMarks/jointModel/final/	ChromHMM 15-state model for Fetal Brain
Reference files
1	Homo_sapiens_assembly38_noALT_noHLA_noDecoy.fasta	N/A	N/A	N/A	https://console.cloud.google.com/storage/browser/gtex-resources/references	N/A
2	Homo_sapiens_assembly38_noALT_noHLA_noDecoy.fasta.fai	N/A	N/A	N/A	https://console.cloud.google.com/storage/browser/gtex-resources/references	N/A
3	Homo_sapiens_assembly38_noALT_noHLA_noDecoy.dict	N/A	N/A	N/A	https://console.cloud.google.com/storage/browser/gtex-resources/references	N/A
4	gencode.v26.GRCh38.annotation.gtf	N/A	N/A	N/A	https://console.cloud.google.com/storage/browser/gtex-resources/GENCODE	N/A
5	gencode.v26.GRCh38.genes.gtf	N/A	N/A	N/A	https://console.cloud.google.com/storage/browser/gtex-resources/GENCODE	Collapsed reference GTF
6	human_g1k_v37.fasta	N/A	N/A	N/A	ftp://ftp.1000genomes.ebi.ac.uk/vol1/ftp/technical/reference/human_g1k_v37.fasta.gz	Used to fix REF allele during genotype data pre-processing
7	1000 Genomes Phase 3 reference panel	N/A	1000 Genomes Project Consortium et al., 2015	https://pubmed.ncbi.nlm.nih.gov/26432245/	N/A	Used to impute the genotypes
8	HumanOmni25-8v1-2_A1-b37-strand.zip	N/A	N/A	N/A	https://www.well.ox.ac.uk/~wrayner/strand/HumanOmni25-8v1-2_A1-b37-strand.zip	Strand information for HumanOmni25-8v1-2_A1 genotyping chip
9	HumanOmni2-5Exome-8-v1-1-A-b37-strand.zip	N/A	N/A	N/A	https://www.well.ox.ac.uk/~wrayner/strand/HumanOmni2-5Exome-8-v1-1-A-b37-strand.zip	Strand information for HumanOmni2-5Exome-8-v1-1-A genotyping chip
10	hg19ToHg38.over.chain.gz (02/07/2020)	N/A	N/A	N/A	http://hgdownload.cse.ucsc.edu/goldenpath/hg19/liftOver/hg19ToHg38.over.chain.gz	For genome coordinates conversion from hg19 to hg38 genome build
11	00-All.vcf.gz and 00-All.vcf.gz.tbi	N/A	N/A	N/A	ftp://ftp.ncbi.nih.gov/snp/organisms/human_9606_b151_GRCh38p7/VCF/	For dbSNP b151 variant annotation files
12	gnomad.v2.1.1.lof_metrics.by_gene.txt.bgz	N/A	Karczewski et al., 2020	https://www.nature.com/articles/s41586-020-2308-7#citeas	https://storage.googleapis.com/gcp-public-data--gnomad/release/2.1.1/constraint/gnomad.v2.1.1.lof_metrics.by_gene.txt.bgz	For loss-of-function analysis
Software, algorithms and scripts
1	FastQC (v0.11.9)	N/A	N/A	N/A	https://www.bioinformatics.babraham.ac.uk/projects/fastqc/	N/A
2	GTEx RNA-seq pipeline: STAR (v2.5.3a), Picard MarkDuplicates (v2.21.4), RNA-SeQC (v2.3.6)	N/A	N/A	N/A	https://github.com/broadinstitute/gtex-pipeline/tree/master/rnaseq	N/A
3	PLINK (v2)	N/A	Chang et al., 2015	https://academic.oup.com/gigascience/article/4/1/s13742-015-0047-8/2707533	https://www.cog-genomics.org/plink/2.0/	N/A
4	BCFtools (v1.10.2)	N/A	N/A	N/A	http://samtools.github.io/bcftools/bcftools.html	N/A
5	VCFtools (v0.1.15)	N/A	Danecek et al., 2011	https://academic.oup.com/bioinformatics/article/27/15/2156/402296	https://vcftools.github.io/index.html	N/A
6	Sanger Imputation Service	N/A	McCarthy et al., 2016	https://pubmed.ncbi.nlm.nih.gov/27548312/	https://imputation.sanger.ac.uk/	N/A
7	Eagle (v2.4.1)	N/A	Loh et al., 2016	https://pubmed.ncbi.nlm.nih.gov/27694958/	https://data.broadinstitute.org/alkesgroup/Eagle/	N/A
8	PBWT algorithm	N/A	Durbin, 2014	https://pubmed.ncbi.nlm.nih.gov/24413527/	https://github.com/richarddurbin/pbwt	N/A
9	update_build.sh	N/A	N/A	N/A	https://www.well.ox.ac.uk/~wrayner/strand/update_build.sh	Script to correct strand orientation
10	CrossMap (v0.2.6)	N/A	Zhao et al., 2013	https://academic.oup.com/bioinformatics/article/30/7/1006/234947	http://crossmap.sourceforge.net/	N/A
11	Eigensoft (v7.2.1)	N/A	Patterson et al., 2006	https://journals.plos.org/plosgenetics/article?id=10.1371/journal.pgen.0020190	https://github.com/DReichLab/EIG/archive/v7.2.1.tar.gz	N/A
12	GTEx eQTL discovery pipeline: R 3.2, Python 3.5, FastQTL	N/A	N/A	N/A	https://github.com/broadinstitute/gtex-pipeline/tree/master/qtl	N/A
13	GTEx tensorQTL (v1.0.3)	N/A	Taylor-Weiner et al., 2019	https://genomebiology.biomedcentral.com/articles/10.1186/s13059-019-1836-7	https://github.com/broadinstitute/tensorqtl	for eQTL mapping
14	TMM normalization algorithm	N/A	Robinson & Oshlack, 2010	https://genomebiology.biomedcentral.com/articles/10.1186/gb-2010-11-3-r25	N/A	N/A
15	compute_genotype_pcs.py	N/A	N/A	N/A	https://github.com/broadinstitute/gtex-pipeline/blob/master/genotype/compute_genotype_pcs.py	Script to compute genotype principal components
16	CoDeS3D (v2)	N/A	Fadason et al., 2018	https://www.nature.com/articles/s41467-018-07692-y	https://github.com/Genome3d/codes3d-v2	N/A
17	ChromHMM (v.1.21)	N/A	Ernst & Kellis, 2017	https://www.nature.com/articles/nprot.2017.124	http://compbio.mit.edu/ChromHMM/	N/A
18	PredictSNP2 (CADD 1.2, DANN (2014-11-14), FATHMM-MKL (2015-02-25), FunCeq2 2.1.2, GWAVA 1.0)	N/A	Bendl et al., 2016	https://pubmed.ncbi.nlm.nih.gov/27224906/	http://loschmidt.chemi.muni.cz/predictsnp2/	N/A
19	SNP2TFBS (2020-09-07)	N/A	Kumar et al., 2017	https://www.ncbi.nlm.nih.gov/pmc/articles/PMC5210548/	https://ccg.epfl.ch//snp2tfbs/	N/A
20	wANNOVAR (2020-08-10)	N/A	Yang & Wang, 2015	https://www.nature.com/articles/nprot.2015.105	http://wannovar.wglab.org/	N/A
21	gnomAD (v2.1.1)	N/A	Karczewski et al., 2020	https://www.nature.com/articles/s41586-020-2308-7#citeas	https://gnomad.broadinstitute.org/downloads	for loss-of-function analysis
22	AutDB (2020-11-16)	N/A	Basu et al., 2009	https://pubmed.ncbi.nlm.nih.gov/19015121/	http://autism.mindspec.org/autdb/Welcome.do	N/A

## Sheet: ST_2
Supplementary Table 2. List of ASD-associated SNPs used in this study.
Note: In total, we analyzed 454 ASD-associated SNPs (p <5×10-8, downloaded from GWAS Catalog on 05/04/2020).
SNP ID	CHR_ID	CHR_POS	CONTEXT	P-VALUE	DISEASE/TRAIT	MAPPED_TRAIT	MAPPED_TRAIT_URI	STUDY	PUBMEDID	INITIAL SAMPLE SIZE	REPLICATION SAMPLE SIZE
ASD
rs13217619	6	28338894	intron_variant	1e-27	anorexia nervosa, attention-deficit/hyperactivity disorder, autism spectrum disorder, bipolar disorder, major depression, obsessive-compulsive disorder, schizophrenia, or Tourette syndrome (pleiotropy)	anorexia nervosa, obsessive-compulsive disorder, attention deficit hyperactivity disorder, Tourette syndrome, unipolar depression, schizophrenia, autism spectrum disorder, bipolar disorder	http://www.ebi.ac.uk/efo/EFO_0004215, http://www.ebi.ac.uk/efo/EFO_0004242, http://www.ebi.ac.uk/efo/EFO_0003888, http://www.ebi.ac.uk/efo/EFO_0004895, http://www.ebi.ac.uk/efo/EFO_0003761, http://www.ebi.ac.uk/efo/EFO_0000692, http://www.ebi.ac.uk/efo/EFO_0003756, http://www.ebi.ac.uk/efo/EFO_0000289	Genomic Relationships, Novel Loci, and Pleiotropic Mechanisms across Eight Psychiatric Disorders.	31835028	19,009 European ancestry ADHD cases, 3,495 European ancestry anorexia cases, 18,381 European ancestry autism cases, 20,352 European ancestry bipolar disorder cases, 130,664 European ancestry major depression cases, 2,688 European ancestry OCD cases, 33,640 European ancestry schizophrenia cases, 4,645 European ancestry Tourette's cases, 494,162 European ancestry controls	NA
rs115329265	6	28744470	intergenic_variant	2e-27	Autism spectrum disorder or schizophrenia	schizophrenia, autism spectrum disorder	http://www.ebi.ac.uk/efo/EFO_0000692, http://www.ebi.ac.uk/efo/EFO_0003756	Meta-analysis of GWAS of over 16,000 individuals with autism spectrum disorder highlights a novel locus at 10q24.32 and a significant overlap with schizophrenia.	28540026	schizophrenia cases and controls (see Ripke, 2014), up to 6,197 European ancestry ASD cases, up to 7,377 European ancestry controls, up to 1,190 ASD cases, up to 1,190 controls	NA
rs116137698	6	28699892	intergenic_variant	3e-26	Autism spectrum disorder or schizophrenia	schizophrenia, autism spectrum disorder	http://www.ebi.ac.uk/efo/EFO_0000692, http://www.ebi.ac.uk/efo/EFO_0003756	Meta-analysis of GWAS of over 16,000 individuals with autism spectrum disorder highlights a novel locus at 10q24.32 and a significant overlap with schizophrenia.	28540026	schizophrenia cases and controls (see Ripke, 2014), up to 6,197 European ancestry ASD cases, up to 7,377 European ancestry controls, up to 1,190 ASD cases, up to 1,190 controls	NA
rs141342723	6	27654305	intergenic_variant	4e-24	Autism spectrum disorder or schizophrenia	schizophrenia, autism spectrum disorder	http://www.ebi.ac.uk/efo/EFO_0000692, http://www.ebi.ac.uk/efo/EFO_0003756	Meta-analysis of GWAS of over 16,000 individuals with autism spectrum disorder highlights a novel locus at 10q24.32 and a significant overlap with schizophrenia.	28540026	schizophrenia cases and controls (see Ripke, 2014), up to 6,197 European ancestry ASD cases, up to 7,377 European ancestry controls, up to 1,190 ASD cases, up to 1,190 controls	NA
rs75782365	6	26408323	intron_variant	8e-24	Autism spectrum disorder or schizophrenia	schizophrenia, autism spectrum disorder	http://www.ebi.ac.uk/efo/EFO_0000692, http://www.ebi.ac.uk/efo/EFO_0003756	Meta-analysis of GWAS of over 16,000 individuals with autism spectrum disorder highlights a novel locus at 10q24.32 and a significant overlap with schizophrenia.	28540026	schizophrenia cases and controls (see Ripke, 2014), up to 6,197 European ancestry ASD cases, up to 7,377 European ancestry controls, up to 1,190 ASD cases, up to 1,190 controls	NA
rs151267808	6	29882943	intron_variant	1e-22	Autism spectrum disorder or schizophrenia	schizophrenia, autism spectrum disorder	http://www.ebi.ac.uk/efo/EFO_0000692, http://www.ebi.ac.uk/efo/EFO_0003756	Meta-analysis of GWAS of over 16,000 individuals with autism spectrum disorder highlights a novel locus at 10q24.32 and a significant overlap with schizophrenia.	28540026	schizophrenia cases and controls (see Ripke, 2014), up to 6,197 European ancestry ASD cases, up to 7,377 European ancestry controls, up to 1,190 ASD cases, up to 1,190 controls	NA
rs7746199	6	27293545	intron_variant	1e-20	Autism spectrum disorder or schizophrenia	schizophrenia, autism spectrum disorder	http://www.ebi.ac.uk/efo/EFO_0000692, http://www.ebi.ac.uk/efo/EFO_0003756	Meta-analysis of GWAS of over 16,000 individuals with autism spectrum disorder highlights a novel locus at 10q24.32 and a significant overlap with schizophrenia.	28540026	schizophrenia cases and controls (see Ripke, 2014), up to 6,197 European ancestry ASD cases, up to 7,377 European ancestry controls, up to 1,190 ASD cases, up to 1,190 controls	NA
rs114115252	6	30931418	3_prime_UTR_variant	8e-20	Autism spectrum disorder or schizophrenia	schizophrenia, autism spectrum disorder	http://www.ebi.ac.uk/efo/EFO_0000692, http://www.ebi.ac.uk/efo/EFO_0003756	Meta-analysis of GWAS of over 16,000 individuals with autism spectrum disorder highlights a novel locus at 10q24.32 and a significant overlap with schizophrenia.	28540026	schizophrenia cases and controls (see Ripke, 2014), up to 6,197 European ancestry ASD cases, up to 7,377 European ancestry controls, up to 1,190 ASD cases, up to 1,190 controls	NA
rs4298967	12	2299028	intron_variant	8e-20	anorexia nervosa, attention-deficit/hyperactivity disorder, autism spectrum disorder, bipolar disorder, major depression, obsessive-compulsive disorder, schizophrenia, or Tourette syndrome (pleiotropy)	anorexia nervosa, obsessive-compulsive disorder, attention deficit hyperactivity disorder, Tourette syndrome, unipolar depression, schizophrenia, autism spectrum disorder, bipolar disorder	http://www.ebi.ac.uk/efo/EFO_0004215, http://www.ebi.ac.uk/efo/EFO_0004242, http://www.ebi.ac.uk/efo/EFO_0003888, http://www.ebi.ac.uk/efo/EFO_0004895, http://www.ebi.ac.uk/efo/EFO_0003761, http://www.ebi.ac.uk/efo/EFO_0000692, http://www.ebi.ac.uk/efo/EFO_0003756, http://www.ebi.ac.uk/efo/EFO_0000289	Genomic Relationships, Novel Loci, and Pleiotropic Mechanisms across Eight Psychiatric Disorders.	31835028	19,009 European ancestry ADHD cases, 3,495 European ancestry anorexia cases, 18,381 European ancestry autism cases, 20,352 European ancestry bipolar disorder cases, 130,664 European ancestry major depression cases, 2,688 European ancestry OCD cases, 33,640 European ancestry schizophrenia cases, 4,645 European ancestry Tourette's cases, 494,162 European ancestry controls	NA
rs1782810	1	98036784	intron_variant	1e-19	Autism spectrum disorder or schizophrenia	schizophrenia, autism spectrum disorder	http://www.ebi.ac.uk/efo/EFO_0000692, http://www.ebi.ac.uk/efo/EFO_0003756	Meta-analysis of GWAS of over 16,000 individuals with autism spectrum disorder highlights a novel locus at 10q24.32 and a significant overlap with schizophrenia.	28540026	schizophrenia cases and controls (see Ripke, 2014), up to 6,197 European ancestry ASD cases, up to 7,377 European ancestry controls, up to 1,190 ASD cases, up to 1,190 controls	NA
rs6921919	6	28357424	intron_variant	1e-19	Autism spectrum disorder or schizophrenia	schizophrenia, autism spectrum disorder	http://www.ebi.ac.uk/efo/EFO_0000692, http://www.ebi.ac.uk/efo/EFO_0003756	Meta-analysis of GWAS of over 16,000 individuals with autism spectrum disorder highlights a novel locus at 10q24.32 and a significant overlap with schizophrenia.	28540026	schizophrenia cases and controls (see Ripke, 2014), up to 6,197 European ancestry ASD cases, up to 7,377 European ancestry controls, up to 1,190 ASD cases, up to 1,190 controls	NA
rs9467711	6	26332377	intergenic_variant	3e-19	Autism spectrum disorder or schizophrenia	schizophrenia, autism spectrum disorder	http://www.ebi.ac.uk/efo/EFO_0000692, http://www.ebi.ac.uk/efo/EFO_0003756	Meta-analysis of GWAS of over 16,000 individuals with autism spectrum disorder highlights a novel locus at 10q24.32 and a significant overlap with schizophrenia.	28540026	schizophrenia cases and controls (see Ripke, 2014), up to 6,197 European ancestry ASD cases, up to 7,377 European ancestry controls, up to 1,190 ASD cases, up to 1,190 controls	NA
rs115707823	6	30374976	intergenic_variant	6e-18	Autism spectrum disorder or schizophrenia	schizophrenia, autism spectrum disorder	http://www.ebi.ac.uk/efo/EFO_0000692, http://www.ebi.ac.uk/efo/EFO_0003756	Meta-analysis of GWAS of over 16,000 individuals with autism spectrum disorder highlights a novel locus at 10q24.32 and a significant overlap with schizophrenia.	28540026	schizophrenia cases and controls (see Ripke, 2014), up to 6,197 European ancestry ASD cases, up to 7,377 European ancestry controls, up to 1,190 ASD cases, up to 1,190 controls	NA
rs116633139	6	32700133	intergenic_variant	6e-18	Autism spectrum disorder or schizophrenia	schizophrenia, autism spectrum disorder	http://www.ebi.ac.uk/efo/EFO_0000692, http://www.ebi.ac.uk/efo/EFO_0003756	Meta-analysis of GWAS of over 16,000 individuals with autism spectrum disorder highlights a novel locus at 10q24.32 and a significant overlap with schizophrenia.	28540026	schizophrenia cases and controls (see Ripke, 2014), up to 6,197 European ancestry ASD cases, up to 7,377 European ancestry controls, up to 1,190 ASD cases, up to 1,190 controls	NA
rs115123779	6	29510044	intron_variant	1e-17	Autism spectrum disorder or schizophrenia	schizophrenia, autism spectrum disorder	http://www.ebi.ac.uk/efo/EFO_0000692, http://www.ebi.ac.uk/efo/EFO_0003756	Meta-analysis of GWAS of over 16,000 individuals with autism spectrum disorder highlights a novel locus at 10q24.32 and a significant overlap with schizophrenia.	28540026	schizophrenia cases and controls (see Ripke, 2014), up to 6,197 European ancestry ASD cases, up to 7,377 European ancestry controls, up to 1,190 ASD cases, up to 1,190 controls	NA
rs116326873	6	29842049	intergenic_variant	2e-17	Autism spectrum disorder or schizophrenia	schizophrenia, autism spectrum disorder	http://www.ebi.ac.uk/efo/EFO_0000692, http://www.ebi.ac.uk/efo/EFO_0003756	Meta-analysis of GWAS of over 16,000 individuals with autism spectrum disorder highlights a novel locus at 10q24.32 and a significant overlap with schizophrenia.	28540026	schizophrenia cases and controls (see Ripke, 2014), up to 6,197 European ancestry ASD cases, up to 7,377 European ancestry controls, up to 1,190 ASD cases, up to 1,190 controls	NA
rs9834970	3	36814539	regulatory_region_variant	2e-17	anorexia nervosa, attention-deficit/hyperactivity disorder, autism spectrum disorder, bipolar disorder, major depression, obsessive-compulsive disorder, schizophrenia, or Tourette syndrome (pleiotropy)	anorexia nervosa, obsessive-compulsive disorder, attention deficit hyperactivity disorder, Tourette syndrome, unipolar depression, schizophrenia, autism spectrum disorder, bipolar disorder	http://www.ebi.ac.uk/efo/EFO_0004215, http://www.ebi.ac.uk/efo/EFO_0004242, http://www.ebi.ac.uk/efo/EFO_0003888, http://www.ebi.ac.uk/efo/EFO_0004895, http://www.ebi.ac.uk/efo/EFO_0003761, http://www.ebi.ac.uk/efo/EFO_0000692, http://www.ebi.ac.uk/efo/EFO_0003756, http://www.ebi.ac.uk/efo/EFO_0000289	Genomic Relationships, Novel Loci, and Pleiotropic Mechanisms across Eight Psychiatric Disorders.	31835028	19,009 European ancestry ADHD cases, 3,495 European ancestry anorexia cases, 18,381 European ancestry autism cases, 20,352 European ancestry bipolar disorder cases, 130,664 European ancestry major depression cases, 2,688 European ancestry OCD cases, 33,640 European ancestry schizophrenia cases, 4,645 European ancestry Tourette's cases, 494,162 European ancestry controls	NA
rs144762289	6	31229085	regulatory_region_variant	3e-17	Autism spectrum disorder or schizophrenia	schizophrenia, autism spectrum disorder	http://www.ebi.ac.uk/efo/EFO_0000692, http://www.ebi.ac.uk/efo/EFO_0003756	Meta-analysis of GWAS of over 16,000 individuals with autism spectrum disorder highlights a novel locus at 10q24.32 and a significant overlap with schizophrenia.	28540026	schizophrenia cases and controls (see Ripke, 2014), up to 6,197 European ancestry ASD cases, up to 7,377 European ancestry controls, up to 1,190 ASD cases, up to 1,190 controls	NA
rs9348739	6	26955320	intron_variant	5e-17	Autism spectrum disorder or schizophrenia	schizophrenia, autism spectrum disorder	http://www.ebi.ac.uk/efo/EFO_0000692, http://www.ebi.ac.uk/efo/EFO_0003756	Meta-analysis of GWAS of over 16,000 individuals with autism spectrum disorder highlights a novel locus at 10q24.32 and a significant overlap with schizophrenia.	28540026	schizophrenia cases and controls (see Ripke, 2014), up to 6,197 European ancestry ASD cases, up to 7,377 European ancestry controls, up to 1,190 ASD cases, up to 1,190 controls	NA
rs4481150	3	52803777	intron_variant	5e-17	anorexia nervosa, attention-deficit/hyperactivity disorder, autism spectrum disorder, bipolar disorder, major depression, obsessive-compulsive disorder, schizophrenia, or Tourette syndrome (pleiotropy)	anorexia nervosa, obsessive-compulsive disorder, attention deficit hyperactivity disorder, Tourette syndrome, unipolar depression, schizophrenia, autism spectrum disorder, bipolar disorder	http://www.ebi.ac.uk/efo/EFO_0004215, http://www.ebi.ac.uk/efo/EFO_0004242, http://www.ebi.ac.uk/efo/EFO_0003888, http://www.ebi.ac.uk/efo/EFO_0004895, http://www.ebi.ac.uk/efo/EFO_0003761, http://www.ebi.ac.uk/efo/EFO_0000692, http://www.ebi.ac.uk/efo/EFO_0003756, http://www.ebi.ac.uk/efo/EFO_0000289	Genomic Relationships, Novel Loci, and Pleiotropic Mechanisms across Eight Psychiatric Disorders.	31835028	19,009 European ancestry ADHD cases, 3,495 European ancestry anorexia cases, 18,381 European ancestry autism cases, 20,352 European ancestry bipolar disorder cases, 130,664 European ancestry major depression cases, 2,688 European ancestry OCD cases, 33,640 European ancestry schizophrenia cases, 4,645 European ancestry Tourette's cases, 494,162 European ancestry controls	NA
rs12129573	1	73302683	intergenic_variant	5e-17	anorexia nervosa, attention-deficit/hyperactivity disorder, autism spectrum disorder, bipolar disorder, major depression, obsessive-compulsive disorder, schizophrenia, or Tourette syndrome (pleiotropy)	anorexia nervosa, obsessive-compulsive disorder, attention deficit hyperactivity disorder, Tourette syndrome, unipolar depression, schizophrenia, autism spectrum disorder, bipolar disorder	http://www.ebi.ac.uk/efo/EFO_0004215, http://www.ebi.ac.uk/efo/EFO_0004242, http://www.ebi.ac.uk/efo/EFO_0003888, http://www.ebi.ac.uk/efo/EFO_0004895, http://www.ebi.ac.uk/efo/EFO_0003761, http://www.ebi.ac.uk/efo/EFO_0000692, http://www.ebi.ac.uk/efo/EFO_0003756, http://www.ebi.ac.uk/efo/EFO_0000289	Genomic Relationships, Novel Loci, and Pleiotropic Mechanisms across Eight Psychiatric Disorders.	31835028	19,009 European ancestry ADHD cases, 3,495 European ancestry anorexia cases, 18,381 European ancestry autism cases, 20,352 European ancestry bipolar disorder cases, 130,664 European ancestry major depression cases, 2,688 European ancestry OCD cases, 33,640 European ancestry schizophrenia cases, 4,645 European ancestry Tourette's cases, 494,162 European ancestry controls	NA
rs116408368	6	30202733	intron_variant	7e-17	Autism spectrum disorder or schizophrenia	schizophrenia, autism spectrum disorder	http://www.ebi.ac.uk/efo/EFO_0000692, http://www.ebi.ac.uk/efo/EFO_0003756	Meta-analysis of GWAS of over 16,000 individuals with autism spectrum disorder highlights a novel locus at 10q24.32 and a significant overlap with schizophrenia.	28540026	schizophrenia cases and controls (see Ripke, 2014), up to 6,197 European ancestry ASD cases, up to 7,377 European ancestry controls, up to 1,190 ASD cases, up to 1,190 controls	NA
rs11191419	10	102852578	intron_variant	1e-16	Autism spectrum disorder or schizophrenia	schizophrenia, autism spectrum disorder	http://www.ebi.ac.uk/efo/EFO_0000692, http://www.ebi.ac.uk/efo/EFO_0003756	Meta-analysis of GWAS of over 16,000 individuals with autism spectrum disorder highlights a novel locus at 10q24.32 and a significant overlap with schizophrenia.	28540026	schizophrenia cases and controls (see Ripke, 2014), up to 6,197 European ancestry ASD cases, up to 7,377 European ancestry controls, up to 1,190 ASD cases, up to 1,190 controls	NA
rs115242751	6	30154846	intron_variant	1e-16	Autism spectrum disorder or schizophrenia	schizophrenia, autism spectrum disorder	http://www.ebi.ac.uk/efo/EFO_0000692, http://www.ebi.ac.uk/efo/EFO_0003756	Meta-analysis of GWAS of over 16,000 individuals with autism spectrum disorder highlights a novel locus at 10q24.32 and a significant overlap with schizophrenia.	28540026	schizophrenia cases and controls (see Ripke, 2014), up to 6,197 European ancestry ASD cases, up to 7,377 European ancestry controls, up to 1,190 ASD cases, up to 1,190 controls	NA
rs116385615	6	31913532	intron_variant	2e-16	Autism spectrum disorder or schizophrenia	schizophrenia, autism spectrum disorder	http://www.ebi.ac.uk/efo/EFO_0000692, http://www.ebi.ac.uk/efo/EFO_0003756	Meta-analysis of GWAS of over 16,000 individuals with autism spectrum disorder highlights a novel locus at 10q24.32 and a significant overlap with schizophrenia.	28540026	schizophrenia cases and controls (see Ripke, 2014), up to 6,197 European ancestry ASD cases, up to 7,377 European ancestry controls, up to 1,190 ASD cases, up to 1,190 controls	NA
rs114882497	6	32423415	intergenic_variant	2e-16	Autism spectrum disorder or schizophrenia	schizophrenia, autism spectrum disorder	http://www.ebi.ac.uk/efo/EFO_0000692, http://www.ebi.ac.uk/efo/EFO_0003756	Meta-analysis of GWAS of over 16,000 individuals with autism spectrum disorder highlights a novel locus at 10q24.32 and a significant overlap with schizophrenia.	28540026	schizophrenia cases and controls (see Ripke, 2014), up to 6,197 European ancestry ASD cases, up to 7,377 European ancestry controls, up to 1,190 ASD cases, up to 1,190 controls	NA
rs114867672	6	30964067	regulatory_region_variant	2e-16	Autism spectrum disorder or schizophrenia	schizophrenia, autism spectrum disorder	http://www.ebi.ac.uk/efo/EFO_0000692, http://www.ebi.ac.uk/efo/EFO_0003756	Meta-analysis of GWAS of over 16,000 individuals with autism spectrum disorder highlights a novel locus at 10q24.32 and a significant overlap with schizophrenia.	28540026	schizophrenia cases and controls (see Ripke, 2014), up to 6,197 European ancestry ASD cases, up to 7,377 European ancestry controls, up to 1,190 ASD cases, up to 1,190 controls	NA
rs12658451	5	104568336	intron_variant	2e-16	anorexia nervosa, attention-deficit/hyperactivity disorder, autism spectrum disorder, bipolar disorder, major depression, obsessive-compulsive disorder, schizophrenia, or Tourette syndrome (pleiotropy)	anorexia nervosa, obsessive-compulsive disorder, attention deficit hyperactivity disorder, Tourette syndrome, unipolar depression, schizophrenia, autism spectrum disorder, bipolar disorder	http://www.ebi.ac.uk/efo/EFO_0004215, http://www.ebi.ac.uk/efo/EFO_0004242, http://www.ebi.ac.uk/efo/EFO_0003888, http://www.ebi.ac.uk/efo/EFO_0004895, http://www.ebi.ac.uk/efo/EFO_0003761, http://www.ebi.ac.uk/efo/EFO_0000692, http://www.ebi.ac.uk/efo/EFO_0003756, http://www.ebi.ac.uk/efo/EFO_0000289	Genomic Relationships, Novel Loci, and Pleiotropic Mechanisms across Eight Psychiatric Disorders.	31835028	19,009 European ancestry ADHD cases, 3,495 European ancestry anorexia cases, 18,381 European ancestry autism cases, 20,352 European ancestry bipolar disorder cases, 130,664 European ancestry major depression cases, 2,688 European ancestry OCD cases, 33,640 European ancestry schizophrenia cases, 4,645 European ancestry Tourette's cases, 494,162 European ancestry controls	NA
rs202906	6	28043874	intron_variant	3e-16	Autism spectrum disorder or schizophrenia	schizophrenia, autism spectrum disorder	http://www.ebi.ac.uk/efo/EFO_0000692, http://www.ebi.ac.uk/efo/EFO_0003756	Meta-analysis of GWAS of over 16,000 individuals with autism spectrum disorder highlights a novel locus at 10q24.32 and a significant overlap with schizophrenia.	28540026	schizophrenia cases and controls (see Ripke, 2014), up to 6,197 European ancestry ASD cases, up to 7,377 European ancestry controls, up to 1,190 ASD cases, up to 1,190 controls	NA
rs13212562	6	27332531	intergenic_variant	3e-16	Autism spectrum disorder or schizophrenia	schizophrenia, autism spectrum disorder	http://www.ebi.ac.uk/efo/EFO_0000692, http://www.ebi.ac.uk/efo/EFO_0003756	Meta-analysis of GWAS of over 16,000 individuals with autism spectrum disorder highlights a novel locus at 10q24.32 and a significant overlap with schizophrenia.	28540026	schizophrenia cases and controls (see Ripke, 2014), up to 6,197 European ancestry ASD cases, up to 7,377 European ancestry controls, up to 1,190 ASD cases, up to 1,190 controls	NA
rs7085104	10	102869116	intron_variant	3e-16	anorexia nervosa, attention-deficit/hyperactivity disorder, autism spectrum disorder, bipolar disorder, major depression, obsessive-compulsive disorder, schizophrenia, or Tourette syndrome (pleiotropy)	anorexia nervosa, obsessive-compulsive disorder, attention deficit hyperactivity disorder, Tourette syndrome, unipolar depression, schizophrenia, autism spectrum disorder, bipolar disorder	http://www.ebi.ac.uk/efo/EFO_0004215, http://www.ebi.ac.uk/efo/EFO_0004242, http://www.ebi.ac.uk/efo/EFO_0003888, http://www.ebi.ac.uk/efo/EFO_0004895, http://www.ebi.ac.uk/efo/EFO_0003761, http://www.ebi.ac.uk/efo/EFO_0000692, http://www.ebi.ac.uk/efo/EFO_0003756, http://www.ebi.ac.uk/efo/EFO_0000289	Genomic Relationships, Novel Loci, and Pleiotropic Mechanisms across Eight Psychiatric Disorders.	31835028	19,009 European ancestry ADHD cases, 3,495 European ancestry anorexia cases, 18,381 European ancestry autism cases, 20,352 European ancestry bipolar disorder cases, 130,664 European ancestry major depression cases, 2,688 European ancestry OCD cases, 33,640 European ancestry schizophrenia cases, 4,645 European ancestry Tourette's cases, 494,162 European ancestry controls	NA
rs1702294	1	98036428	intron_variant	3e-16	anorexia nervosa, attention-deficit/hyperactivity disorder, autism spectrum disorder, bipolar disorder, major depression, obsessive-compulsive disorder, schizophrenia, or Tourette syndrome (pleiotropy)	anorexia nervosa, obsessive-compulsive disorder, attention deficit hyperactivity disorder, Tourette syndrome, unipolar depression, schizophrenia, autism spectrum disorder, bipolar disorder	http://www.ebi.ac.uk/efo/EFO_0004215, http://www.ebi.ac.uk/efo/EFO_0004242, http://www.ebi.ac.uk/efo/EFO_0003888, http://www.ebi.ac.uk/efo/EFO_0004895, http://www.ebi.ac.uk/efo/EFO_0003761, http://www.ebi.ac.uk/efo/EFO_0000692, http://www.ebi.ac.uk/efo/EFO_0003756, http://www.ebi.ac.uk/efo/EFO_0000289	Genomic Relationships, Novel Loci, and Pleiotropic Mechanisms across Eight Psychiatric Disorders.	31835028	19,009 European ancestry ADHD cases, 3,495 European ancestry anorexia cases, 18,381 European ancestry autism cases, 20,352 European ancestry bipolar disorder cases, 130,664 European ancestry major depression cases, 2,688 European ancestry OCD cases, 33,640 European ancestry schizophrenia cases, 4,645 European ancestry Tourette's cases, 494,162 European ancestry controls	NA
rs114276265	6	31219298	intergenic_variant	4e-16	Autism spectrum disorder or schizophrenia	schizophrenia, autism spectrum disorder	http://www.ebi.ac.uk/efo/EFO_0000692, http://www.ebi.ac.uk/efo/EFO_0003756	Meta-analysis of GWAS of over 16,000 individuals with autism spectrum disorder highlights a novel locus at 10q24.32 and a significant overlap with schizophrenia.	28540026	schizophrenia cases and controls (see Ripke, 2014), up to 6,197 European ancestry ASD cases, up to 7,377 European ancestry controls, up to 1,190 ASD cases, up to 1,190 controls	NA
rs116427960	6	31351449	intron_variant	5e-16	Autism spectrum disorder or schizophrenia	schizophrenia, autism spectrum disorder	http://www.ebi.ac.uk/efo/EFO_0000692, http://www.ebi.ac.uk/efo/EFO_0003756	Meta-analysis of GWAS of over 16,000 individuals with autism spectrum disorder highlights a novel locus at 10q24.32 and a significant overlap with schizophrenia.	28540026	schizophrenia cases and controls (see Ripke, 2014), up to 6,197 European ancestry ASD cases, up to 7,377 European ancestry controls, up to 1,190 ASD cases, up to 1,190 controls	NA
rs59574136	7	1996825	intron_variant	7e-16	Autism spectrum disorder or schizophrenia	schizophrenia, autism spectrum disorder	http://www.ebi.ac.uk/efo/EFO_0000692, http://www.ebi.ac.uk/efo/EFO_0003756	Meta-analysis of GWAS of over 16,000 individuals with autism spectrum disorder highlights a novel locus at 10q24.32 and a significant overlap with schizophrenia.	28540026	schizophrenia cases and controls (see Ripke, 2014), up to 6,197 European ancestry ASD cases, up to 7,377 European ancestry controls, up to 1,190 ASD cases, up to 1,190 controls	NA
rs114041423	6	29639270	regulatory_region_variant	1e-15	Autism spectrum disorder or schizophrenia	schizophrenia, autism spectrum disorder	http://www.ebi.ac.uk/efo/EFO_0000692, http://www.ebi.ac.uk/efo/EFO_0003756	Meta-analysis of GWAS of over 16,000 individuals with autism spectrum disorder highlights a novel locus at 10q24.32 and a significant overlap with schizophrenia.	28540026	schizophrenia cases and controls (see Ripke, 2014), up to 6,197 European ancestry ASD cases, up to 7,377 European ancestry controls, up to 1,190 ASD cases, up to 1,190 controls	NA
rs7531118	1	72371556	intron_variant	1e-15	anorexia nervosa, attention-deficit/hyperactivity disorder, autism spectrum disorder, bipolar disorder, major depression, obsessive-compulsive disorder, schizophrenia, or Tourette syndrome (pleiotropy)	anorexia nervosa, obsessive-compulsive disorder, attention deficit hyperactivity disorder, Tourette syndrome, unipolar depression, schizophrenia, autism spectrum disorder, bipolar disorder	http://www.ebi.ac.uk/efo/EFO_0004215, http://www.ebi.ac.uk/efo/EFO_0004242, http://www.ebi.ac.uk/efo/EFO_0003888, http://www.ebi.ac.uk/efo/EFO_0004895, http://www.ebi.ac.uk/efo/EFO_0003761, http://www.ebi.ac.uk/efo/EFO_0000692, http://www.ebi.ac.uk/efo/EFO_0003756, http://www.ebi.ac.uk/efo/EFO_0000289	Genomic Relationships, Novel Loci, and Pleiotropic Mechanisms across Eight Psychiatric Disorders.	31835028	19,009 European ancestry ADHD cases, 3,495 European ancestry anorexia cases, 18,381 European ancestry autism cases, 20,352 European ancestry bipolar disorder cases, 130,664 European ancestry major depression cases, 2,688 European ancestry OCD cases, 33,640 European ancestry schizophrenia cases, 4,645 European ancestry Tourette's cases, 494,162 European ancestry controls	NA
rs114964506	6	30814428	non_coding_transcript_exon_variant	2e-15	Autism spectrum disorder or schizophrenia	schizophrenia, autism spectrum disorder	http://www.ebi.ac.uk/efo/EFO_0000692, http://www.ebi.ac.uk/efo/EFO_0003756	Meta-analysis of GWAS of over 16,000 individuals with autism spectrum disorder highlights a novel locus at 10q24.32 and a significant overlap with schizophrenia.	28540026	schizophrenia cases and controls (see Ripke, 2014), up to 6,197 European ancestry ASD cases, up to 7,377 European ancestry controls, up to 1,190 ASD cases, up to 1,190 controls	NA
rs111639056	6	32570699	intron_variant	2e-15	Autism spectrum disorder or schizophrenia	schizophrenia, autism spectrum disorder	http://www.ebi.ac.uk/efo/EFO_0000692, http://www.ebi.ac.uk/efo/EFO_0003756	Meta-analysis of GWAS of over 16,000 individuals with autism spectrum disorder highlights a novel locus at 10q24.32 and a significant overlap with schizophrenia.	28540026	schizophrenia cases and controls (see Ripke, 2014), up to 6,197 European ancestry ASD cases, up to 7,377 European ancestry controls, up to 1,190 ASD cases, up to 1,190 controls	NA
rs6939532	6	26533796	intergenic_variant	2e-15	Autism spectrum disorder or schizophrenia	schizophrenia, autism spectrum disorder	http://www.ebi.ac.uk/efo/EFO_0000692, http://www.ebi.ac.uk/efo/EFO_0003756	Meta-analysis of GWAS of over 16,000 individuals with autism spectrum disorder highlights a novel locus at 10q24.32 and a significant overlap with schizophrenia.	28540026	schizophrenia cases and controls (see Ripke, 2014), up to 6,197 European ancestry ASD cases, up to 7,377 European ancestry controls, up to 1,190 ASD cases, up to 1,190 controls	NA
rs6940116	6	27740953	intergenic_variant	2e-15	Autism spectrum disorder or schizophrenia	schizophrenia, autism spectrum disorder	http://www.ebi.ac.uk/efo/EFO_0000692, http://www.ebi.ac.uk/efo/EFO_0003756	Meta-analysis of GWAS of over 16,000 individuals with autism spectrum disorder highlights a novel locus at 10q24.32 and a significant overlap with schizophrenia.	28540026	schizophrenia cases and controls (see Ripke, 2014), up to 6,197 European ancestry ASD cases, up to 7,377 European ancestry controls, up to 1,190 ASD cases, up to 1,190 controls	NA
rs116663187	6	28610509	intron_variant	2e-15	Autism spectrum disorder or schizophrenia	schizophrenia, autism spectrum disorder	http://www.ebi.ac.uk/efo/EFO_0000692, http://www.ebi.ac.uk/efo/EFO_0003756	Meta-analysis of GWAS of over 16,000 individuals with autism spectrum disorder highlights a novel locus at 10q24.32 and a significant overlap with schizophrenia.	28540026	schizophrenia cases and controls (see Ripke, 2014), up to 6,197 European ancestry ASD cases, up to 7,377 European ancestry controls, up to 1,190 ASD cases, up to 1,190 controls	NA
rs4129585	8	142231572	intron_variant	2e-15	anorexia nervosa, attention-deficit/hyperactivity disorder, autism spectrum disorder, bipolar disorder, major depression, obsessive-compulsive disorder, schizophrenia, or Tourette syndrome (pleiotropy)	anorexia nervosa, obsessive-compulsive disorder, attention deficit hyperactivity disorder, Tourette syndrome, unipolar depression, schizophrenia, autism spectrum disorder, bipolar disorder	http://www.ebi.ac.uk/efo/EFO_0004215, http://www.ebi.ac.uk/efo/EFO_0004242, http://www.ebi.ac.uk/efo/EFO_0003888, http://www.ebi.ac.uk/efo/EFO_0004895, http://www.ebi.ac.uk/efo/EFO_0003761, http://www.ebi.ac.uk/efo/EFO_0000692, http://www.ebi.ac.uk/efo/EFO_0003756, http://www.ebi.ac.uk/efo/EFO_0000289	Genomic Relationships, Novel Loci, and Pleiotropic Mechanisms across Eight Psychiatric Disorders.	31835028	19,009 European ancestry ADHD cases, 3,495 European ancestry anorexia cases, 18,381 European ancestry autism cases, 20,352 European ancestry bipolar disorder cases, 130,664 European ancestry major depression cases, 2,688 European ancestry OCD cases, 33,640 European ancestry schizophrenia cases, 4,645 European ancestry Tourette's cases, 494,162 European ancestry controls	NA
rs114904464	6	31380300	intergenic_variant	3e-15	Autism spectrum disorder or schizophrenia	schizophrenia, autism spectrum disorder	http://www.ebi.ac.uk/efo/EFO_0000692, http://www.ebi.ac.uk/efo/EFO_0003756	Meta-analysis of GWAS of over 16,000 individuals with autism spectrum disorder highlights a novel locus at 10q24.32 and a significant overlap with schizophrenia.	28540026	schizophrenia cases and controls (see Ripke, 2014), up to 6,197 European ancestry ASD cases, up to 7,377 European ancestry controls, up to 1,190 ASD cases, up to 1,190 controls	NA
rs145547914	6	32238466	intergenic_variant	3e-15	Autism spectrum disorder or schizophrenia	schizophrenia, autism spectrum disorder	http://www.ebi.ac.uk/efo/EFO_0000692, http://www.ebi.ac.uk/efo/EFO_0003756	Meta-analysis of GWAS of over 16,000 individuals with autism spectrum disorder highlights a novel locus at 10q24.32 and a significant overlap with schizophrenia.	28540026	schizophrenia cases and controls (see Ripke, 2014), up to 6,197 European ancestry ASD cases, up to 7,377 European ancestry controls, up to 1,190 ASD cases, up to 1,190 controls	NA
rs9269271	6	32571330	intergenic_variant	4e-15	Autism spectrum disorder or schizophrenia	schizophrenia, autism spectrum disorder	http://www.ebi.ac.uk/efo/EFO_0000692, http://www.ebi.ac.uk/efo/EFO_0003756	Meta-analysis of GWAS of over 16,000 individuals with autism spectrum disorder highlights a novel locus at 10q24.32 and a significant overlap with schizophrenia.	28540026	schizophrenia cases and controls (see Ripke, 2014), up to 6,197 European ancestry ASD cases, up to 7,377 European ancestry controls, up to 1,190 ASD cases, up to 1,190 controls	NA
rs114963521	6	30791080	intron_variant	5e-15	Autism spectrum disorder or schizophrenia	schizophrenia, autism spectrum disorder	http://www.ebi.ac.uk/efo/EFO_0000692, http://www.ebi.ac.uk/efo/EFO_0003756	Meta-analysis of GWAS of over 16,000 individuals with autism spectrum disorder highlights a novel locus at 10q24.32 and a significant overlap with schizophrenia.	28540026	schizophrenia cases and controls (see Ripke, 2014), up to 6,197 European ancestry ASD cases, up to 7,377 European ancestry controls, up to 1,190 ASD cases, up to 1,190 controls	NA
rs140502984	6	31481775	intron_variant	5e-15	Autism spectrum disorder or schizophrenia	schizophrenia, autism spectrum disorder	http://www.ebi.ac.uk/efo/EFO_0000692, http://www.ebi.ac.uk/efo/EFO_0003756	Meta-analysis of GWAS of over 16,000 individuals with autism spectrum disorder highlights a novel locus at 10q24.32 and a significant overlap with schizophrenia.	28540026	schizophrenia cases and controls (see Ripke, 2014), up to 6,197 European ancestry ASD cases, up to 7,377 European ancestry controls, up to 1,190 ASD cases, up to 1,190 controls	NA
rs61867293	10	104804166	intron_variant	8e-15	anorexia nervosa, attention-deficit/hyperactivity disorder, autism spectrum disorder, bipolar disorder, major depression, obsessive-compulsive disorder, schizophrenia, or Tourette syndrome (pleiotropy)	anorexia nervosa, obsessive-compulsive disorder, attention deficit hyperactivity disorder, Tourette syndrome, unipolar depression, schizophrenia, autism spectrum disorder, bipolar disorder	http://www.ebi.ac.uk/efo/EFO_0004215, http://www.ebi.ac.uk/efo/EFO_0004242, http://www.ebi.ac.uk/efo/EFO_0003888, http://www.ebi.ac.uk/efo/EFO_0004895, http://www.ebi.ac.uk/efo/EFO_0003761, http://www.ebi.ac.uk/efo/EFO_0000692, http://www.ebi.ac.uk/efo/EFO_0003756, http://www.ebi.ac.uk/efo/EFO_0000289	Genomic Relationships, Novel Loci, and Pleiotropic Mechanisms across Eight Psychiatric Disorders.	31835028	19,009 European ancestry ADHD cases, 3,495 European ancestry anorexia cases, 18,381 European ancestry autism cases, 20,352 European ancestry bipolar disorder cases, 130,664 European ancestry major depression cases, 2,688 European ancestry OCD cases, 33,640 European ancestry schizophrenia cases, 4,645 European ancestry Tourette's cases, 494,162 European ancestry controls	NA
rs115035678	6	32381780	intron_variant	1e-14	Autism spectrum disorder or schizophrenia	schizophrenia, autism spectrum disorder	http://www.ebi.ac.uk/efo/EFO_0000692, http://www.ebi.ac.uk/efo/EFO_0003756	Meta-analysis of GWAS of over 16,000 individuals with autism spectrum disorder highlights a novel locus at 10q24.32 and a significant overlap with schizophrenia.	28540026	schizophrenia cases and controls (see Ripke, 2014), up to 6,197 European ancestry ASD cases, up to 7,377 European ancestry controls, up to 1,190 ASD cases, up to 1,190 controls	NA
rs9274390	6	32664882	missense_variant	2e-14	Autism spectrum disorder or schizophrenia	schizophrenia, autism spectrum disorder	http://www.ebi.ac.uk/efo/EFO_0000692, http://www.ebi.ac.uk/efo/EFO_0003756	Meta-analysis of GWAS of over 16,000 individuals with autism spectrum disorder highlights a novel locus at 10q24.32 and a significant overlap with schizophrenia.	28540026	schizophrenia cases and controls (see Ripke, 2014), up to 6,197 European ancestry ASD cases, up to 7,377 European ancestry controls, up to 1,190 ASD cases, up to 1,190 controls	NA
rs11688767	2	57761059	intron_variant	2e-14	anorexia nervosa, attention-deficit/hyperactivity disorder, autism spectrum disorder, bipolar disorder, major depression, obsessive-compulsive disorder, schizophrenia, or Tourette syndrome (pleiotropy)	anorexia nervosa, obsessive-compulsive disorder, attention deficit hyperactivity disorder, Tourette syndrome, unipolar depression, schizophrenia, autism spectrum disorder, bipolar disorder	http://www.ebi.ac.uk/efo/EFO_0004215, http://www.ebi.ac.uk/efo/EFO_0004242, http://www.ebi.ac.uk/efo/EFO_0003888, http://www.ebi.ac.uk/efo/EFO_0004895, http://www.ebi.ac.uk/efo/EFO_0003761, http://www.ebi.ac.uk/efo/EFO_0000692, http://www.ebi.ac.uk/efo/EFO_0003756, http://www.ebi.ac.uk/efo/EFO_0000289	Genomic Relationships, Novel Loci, and Pleiotropic Mechanisms across Eight Psychiatric Disorders.	31835028	19,009 European ancestry ADHD cases, 3,495 European ancestry anorexia cases, 18,381 European ancestry autism cases, 20,352 European ancestry bipolar disorder cases, 130,664 European ancestry major depression cases, 2,688 European ancestry OCD cases, 33,640 European ancestry schizophrenia cases, 4,645 European ancestry Tourette's cases, 494,162 European ancestry controls	NA
rs78110044	6	32559333	intron_variant	3e-14	Autism spectrum disorder or schizophrenia	schizophrenia, autism spectrum disorder	http://www.ebi.ac.uk/efo/EFO_0000692, http://www.ebi.ac.uk/efo/EFO_0003756	Meta-analysis of GWAS of over 16,000 individuals with autism spectrum disorder highlights a novel locus at 10q24.32 and a significant overlap with schizophrenia.	28540026	schizophrenia cases and controls (see Ripke, 2014), up to 6,197 European ancestry ASD cases, up to 7,377 European ancestry controls, up to 1,190 ASD cases, up to 1,190 controls	NA
rs150680405	6	31255998	intergenic_variant	3e-14	Autism spectrum disorder or schizophrenia	schizophrenia, autism spectrum disorder	http://www.ebi.ac.uk/efo/EFO_0000692, http://www.ebi.ac.uk/efo/EFO_0003756	Meta-analysis of GWAS of over 16,000 individuals with autism spectrum disorder highlights a novel locus at 10q24.32 and a significant overlap with schizophrenia.	28540026	schizophrenia cases and controls (see Ripke, 2014), up to 6,197 European ancestry ASD cases, up to 7,377 European ancestry controls, up to 1,190 ASD cases, up to 1,190 controls	NA
rs10883832	10	103111522	intron_variant	3e-14	anorexia nervosa, attention-deficit/hyperactivity disorder, autism spectrum disorder, bipolar disorder, major depression, obsessive-compulsive disorder, schizophrenia, or Tourette syndrome (pleiotropy)	anorexia nervosa, obsessive-compulsive disorder, attention deficit hyperactivity disorder, Tourette syndrome, unipolar depression, schizophrenia, autism spectrum disorder, bipolar disorder	http://www.ebi.ac.uk/efo/EFO_0004215, http://www.ebi.ac.uk/efo/EFO_0004242, http://www.ebi.ac.uk/efo/EFO_0003888, http://www.ebi.ac.uk/efo/EFO_0004895, http://www.ebi.ac.uk/efo/EFO_0003761, http://www.ebi.ac.uk/efo/EFO_0000692, http://www.ebi.ac.uk/efo/EFO_0003756, http://www.ebi.ac.uk/efo/EFO_0000289	Genomic Relationships, Novel Loci, and Pleiotropic Mechanisms across Eight Psychiatric Disorders.	31835028	19,009 European ancestry ADHD cases, 3,495 European ancestry anorexia cases, 18,381 European ancestry autism cases, 20,352 European ancestry bipolar disorder cases, 130,664 European ancestry major depression cases, 2,688 European ancestry OCD cases, 33,640 European ancestry schizophrenia cases, 4,645 European ancestry Tourette's cases, 494,162 European ancestry controls	NA
rs7752195	6	25418866	intron_variant	4e-14	Autism spectrum disorder or schizophrenia	schizophrenia, autism spectrum disorder	http://www.ebi.ac.uk/efo/EFO_0000692, http://www.ebi.ac.uk/efo/EFO_0003756	Meta-analysis of GWAS of over 16,000 individuals with autism spectrum disorder highlights a novel locus at 10q24.32 and a significant overlap with schizophrenia.	28540026	schizophrenia cases and controls (see Ripke, 2014), up to 6,197 European ancestry ASD cases, up to 7,377 European ancestry controls, up to 1,190 ASD cases, up to 1,190 controls	NA
rs115497191	6	32936262	non_coding_transcript_exon_variant	4e-14	Autism spectrum disorder or schizophrenia	schizophrenia, autism spectrum disorder	http://www.ebi.ac.uk/efo/EFO_0000692, http://www.ebi.ac.uk/efo/EFO_0003756	Meta-analysis of GWAS of over 16,000 individuals with autism spectrum disorder highlights a novel locus at 10q24.32 and a significant overlap with schizophrenia.	28540026	schizophrenia cases and controls (see Ripke, 2014), up to 6,197 European ancestry ASD cases, up to 7,377 European ancestry controls, up to 1,190 ASD cases, up to 1,190 controls	NA
rs116676919	6	30112719	synonymous_variant	4e-14	Autism spectrum disorder or schizophrenia	schizophrenia, autism spectrum disorder	http://www.ebi.ac.uk/efo/EFO_0000692, http://www.ebi.ac.uk/efo/EFO_0003756	Meta-analysis of GWAS of over 16,000 individuals with autism spectrum disorder highlights a novel locus at 10q24.32 and a significant overlap with schizophrenia.	28540026	schizophrenia cases and controls (see Ripke, 2014), up to 6,197 European ancestry ASD cases, up to 7,377 European ancestry controls, up to 1,190 ASD cases, up to 1,190 controls	NA
rs11191582	10	103153896	intron_variant	4e-14	Autism spectrum disorder or schizophrenia	schizophrenia, autism spectrum disorder	http://www.ebi.ac.uk/efo/EFO_0000692, http://www.ebi.ac.uk/efo/EFO_0003756	Meta-analysis of GWAS of over 16,000 individuals with autism spectrum disorder highlights a novel locus at 10q24.32 and a significant overlap with schizophrenia.	28540026	schizophrenia cases and controls (see Ripke, 2014), up to 6,197 European ancestry ASD cases, up to 7,377 European ancestry controls, up to 1,190 ASD cases, up to 1,190 controls	NA
rs115344853	6	32197667	intron_variant	4e-14	Autism spectrum disorder or schizophrenia	schizophrenia, autism spectrum disorder	http://www.ebi.ac.uk/efo/EFO_0000692, http://www.ebi.ac.uk/efo/EFO_0003756	Meta-analysis of GWAS of over 16,000 individuals with autism spectrum disorder highlights a novel locus at 10q24.32 and a significant overlap with schizophrenia.	28540026	schizophrenia cases and controls (see Ripke, 2014), up to 6,197 European ancestry ASD cases, up to 7,377 European ancestry controls, up to 1,190 ASD cases, up to 1,190 controls	NA
rs144911693	6	28691630	intergenic_variant	5e-14	Autism spectrum disorder or schizophrenia	schizophrenia, autism spectrum disorder	http://www.ebi.ac.uk/efo/EFO_0000692, http://www.ebi.ac.uk/efo/EFO_0003756	Meta-analysis of GWAS of over 16,000 individuals with autism spectrum disorder highlights a novel locus at 10q24.32 and a significant overlap with schizophrenia.	28540026	schizophrenia cases and controls (see Ripke, 2014), up to 6,197 European ancestry ASD cases, up to 7,377 European ancestry controls, up to 1,190 ASD cases, up to 1,190 controls	NA
rs71395455	15	84610573	intron_variant	5e-14	anorexia nervosa, attention-deficit/hyperactivity disorder, autism spectrum disorder, bipolar disorder, major depression, obsessive-compulsive disorder, schizophrenia, or Tourette syndrome (pleiotropy)	anorexia nervosa, obsessive-compulsive disorder, attention deficit hyperactivity disorder, Tourette syndrome, unipolar depression, schizophrenia, autism spectrum disorder, bipolar disorder	http://www.ebi.ac.uk/efo/EFO_0004215, http://www.ebi.ac.uk/efo/EFO_0004242, http://www.ebi.ac.uk/efo/EFO_0003888, http://www.ebi.ac.uk/efo/EFO_0004895, http://www.ebi.ac.uk/efo/EFO_0003761, http://www.ebi.ac.uk/efo/EFO_0000692, http://www.ebi.ac.uk/efo/EFO_0003756, http://www.ebi.ac.uk/efo/EFO_0000289	Genomic Relationships, Novel Loci, and Pleiotropic Mechanisms across Eight Psychiatric Disorders.	31835028	19,009 European ancestry ADHD cases, 3,495 European ancestry anorexia cases, 18,381 European ancestry autism cases, 20,352 European ancestry bipolar disorder cases, 130,664 European ancestry major depression cases, 2,688 European ancestry OCD cases, 33,640 European ancestry schizophrenia cases, 4,645 European ancestry Tourette's cases, 494,162 European ancestry controls	NA
rs5758265	22	41221893	intron_variant	5e-14	anorexia nervosa, attention-deficit/hyperactivity disorder, autism spectrum disorder, bipolar disorder, major depression, obsessive-compulsive disorder, schizophrenia, or Tourette syndrome (pleiotropy)	anorexia nervosa, obsessive-compulsive disorder, attention deficit hyperactivity disorder, Tourette syndrome, unipolar depression, schizophrenia, autism spectrum disorder, bipolar disorder	http://www.ebi.ac.uk/efo/EFO_0004215, http://www.ebi.ac.uk/efo/EFO_0004242, http://www.ebi.ac.uk/efo/EFO_0003888, http://www.ebi.ac.uk/efo/EFO_0004895, http://www.ebi.ac.uk/efo/EFO_0003761, http://www.ebi.ac.uk/efo/EFO_0000692, http://www.ebi.ac.uk/efo/EFO_0003756, http://www.ebi.ac.uk/efo/EFO_0000289	Genomic Relationships, Novel Loci, and Pleiotropic Mechanisms across Eight Psychiatric Disorders.	31835028	19,009 European ancestry ADHD cases, 3,495 European ancestry anorexia cases, 18,381 European ancestry autism cases, 20,352 European ancestry bipolar disorder cases, 130,664 European ancestry major depression cases, 2,688 European ancestry OCD cases, 33,640 European ancestry schizophrenia cases, 4,645 European ancestry Tourette's cases, 494,162 European ancestry controls	NA
rs2007044	12	2235794	intron_variant	6e-14	Autism spectrum disorder or schizophrenia	schizophrenia, autism spectrum disorder	http://www.ebi.ac.uk/efo/EFO_0000692, http://www.ebi.ac.uk/efo/EFO_0003756	Meta-analysis of GWAS of over 16,000 individuals with autism spectrum disorder highlights a novel locus at 10q24.32 and a significant overlap with schizophrenia.	28540026	schizophrenia cases and controls (see Ripke, 2014), up to 6,197 European ancestry ASD cases, up to 7,377 European ancestry controls, up to 1,190 ASD cases, up to 1,190 controls	NA
rs149979052	6	31137370	intron_variant	7e-14	Autism spectrum disorder or schizophrenia	schizophrenia, autism spectrum disorder	http://www.ebi.ac.uk/efo/EFO_0000692, http://www.ebi.ac.uk/efo/EFO_0003756	Meta-analysis of GWAS of over 16,000 individuals with autism spectrum disorder highlights a novel locus at 10q24.32 and a significant overlap with schizophrenia.	28540026	schizophrenia cases and controls (see Ripke, 2014), up to 6,197 European ancestry ASD cases, up to 7,377 European ancestry controls, up to 1,190 ASD cases, up to 1,190 controls	NA
rs115682897	6	32725517	intergenic_variant	7e-14	Autism spectrum disorder or schizophrenia	schizophrenia, autism spectrum disorder	http://www.ebi.ac.uk/efo/EFO_0000692, http://www.ebi.ac.uk/efo/EFO_0003756	Meta-analysis of GWAS of over 16,000 individuals with autism spectrum disorder highlights a novel locus at 10q24.32 and a significant overlap with schizophrenia.	28540026	schizophrenia cases and controls (see Ripke, 2014), up to 6,197 European ancestry ASD cases, up to 7,377 European ancestry controls, up to 1,190 ASD cases, up to 1,190 controls	NA
rs3001723	1	43572014	intron_variant	7e-14	anorexia nervosa, attention-deficit/hyperactivity disorder, autism spectrum disorder, bipolar disorder, major depression, obsessive-compulsive disorder, schizophrenia, or Tourette syndrome (pleiotropy)	anorexia nervosa, obsessive-compulsive disorder, attention deficit hyperactivity disorder, Tourette syndrome, unipolar depression, schizophrenia, autism spectrum disorder, bipolar disorder	http://www.ebi.ac.uk/efo/EFO_0004215, http://www.ebi.ac.uk/efo/EFO_0004242, http://www.ebi.ac.uk/efo/EFO_0003888, http://www.ebi.ac.uk/efo/EFO_0004895, http://www.ebi.ac.uk/efo/EFO_0003761, http://www.ebi.ac.uk/efo/EFO_0000692, http://www.ebi.ac.uk/efo/EFO_0003756, http://www.ebi.ac.uk/efo/EFO_0000289	Genomic Relationships, Novel Loci, and Pleiotropic Mechanisms across Eight Psychiatric Disorders.	31835028	19,009 European ancestry ADHD cases, 3,495 European ancestry anorexia cases, 18,381 European ancestry autism cases, 20,352 European ancestry bipolar disorder cases, 130,664 European ancestry major depression cases, 2,688 European ancestry OCD cases, 33,640 European ancestry schizophrenia cases, 4,645 European ancestry Tourette's cases, 494,162 European ancestry controls	NA
rs1024582	12	2293080	intron_variant	8e-14	Autism spectrum disorder or schizophrenia	schizophrenia, autism spectrum disorder	http://www.ebi.ac.uk/efo/EFO_0000692, http://www.ebi.ac.uk/efo/EFO_0003756	Meta-analysis of GWAS of over 16,000 individuals with autism spectrum disorder highlights a novel locus at 10q24.32 and a significant overlap with schizophrenia.	28540026	schizophrenia cases and controls (see Ripke, 2014), up to 6,197 European ancestry ASD cases, up to 7,377 European ancestry controls, up to 1,190 ASD cases, up to 1,190 controls	NA
rs115625073	6	29924456	intron_variant	9e-14	Autism spectrum disorder or schizophrenia	schizophrenia, autism spectrum disorder	http://www.ebi.ac.uk/efo/EFO_0000692, http://www.ebi.ac.uk/efo/EFO_0003756	Meta-analysis of GWAS of over 16,000 individuals with autism spectrum disorder highlights a novel locus at 10q24.32 and a significant overlap with schizophrenia.	28540026	schizophrenia cases and controls (see Ripke, 2014), up to 6,197 European ancestry ASD cases, up to 7,377 European ancestry controls, up to 1,190 ASD cases, up to 1,190 controls	NA
rs9273177	6	32645524	non_coding_transcript_exon_variant	1e-13	Autism spectrum disorder or schizophrenia	schizophrenia, autism spectrum disorder	http://www.ebi.ac.uk/efo/EFO_0000692, http://www.ebi.ac.uk/efo/EFO_0003756	Meta-analysis of GWAS of over 16,000 individuals with autism spectrum disorder highlights a novel locus at 10q24.32 and a significant overlap with schizophrenia.	28540026	schizophrenia cases and controls (see Ripke, 2014), up to 6,197 European ancestry ASD cases, up to 7,377 European ancestry controls, up to 1,190 ASD cases, up to 1,190 controls	NA
rs61472021	6	26089797	intron_variant	1e-13	Autism spectrum disorder or schizophrenia	schizophrenia, autism spectrum disorder	http://www.ebi.ac.uk/efo/EFO_0000692, http://www.ebi.ac.uk/efo/EFO_0003756	Meta-analysis of GWAS of over 16,000 individuals with autism spectrum disorder highlights a novel locus at 10q24.32 and a significant overlap with schizophrenia.	28540026	schizophrenia cases and controls (see Ripke, 2014), up to 6,197 European ancestry ASD cases, up to 7,377 European ancestry controls, up to 1,190 ASD cases, up to 1,190 controls	NA
rs12668848	7	1981360	intron_variant	1e-13	anorexia nervosa, attention-deficit/hyperactivity disorder, autism spectrum disorder, bipolar disorder, major depression, obsessive-compulsive disorder, schizophrenia, or Tourette syndrome (pleiotropy)	anorexia nervosa, obsessive-compulsive disorder, attention deficit hyperactivity disorder, Tourette syndrome, unipolar depression, schizophrenia, autism spectrum disorder, bipolar disorder	http://www.ebi.ac.uk/efo/EFO_0004215, http://www.ebi.ac.uk/efo/EFO_0004242, http://www.ebi.ac.uk/efo/EFO_0003888, http://www.ebi.ac.uk/efo/EFO_0004895, http://www.ebi.ac.uk/efo/EFO_0003761, http://www.ebi.ac.uk/efo/EFO_0000692, http://www.ebi.ac.uk/efo/EFO_0003756, http://www.ebi.ac.uk/efo/EFO_0000289	Genomic Relationships, Novel Loci, and Pleiotropic Mechanisms across Eight Psychiatric Disorders.	31835028	19,009 European ancestry ADHD cases, 3,495 European ancestry anorexia cases, 18,381 European ancestry autism cases, 20,352 European ancestry bipolar disorder cases, 130,664 European ancestry major depression cases, 2,688 European ancestry OCD cases, 33,640 European ancestry schizophrenia cases, 4,645 European ancestry Tourette's cases, 494,162 European ancestry controls	NA
rs184153866	6	32514520	intergenic_variant	2e-13	Autism spectrum disorder or schizophrenia	schizophrenia, autism spectrum disorder	http://www.ebi.ac.uk/efo/EFO_0000692, http://www.ebi.ac.uk/efo/EFO_0003756	Meta-analysis of GWAS of over 16,000 individuals with autism spectrum disorder highlights a novel locus at 10q24.32 and a significant overlap with schizophrenia.	28540026	schizophrenia cases and controls (see Ripke, 2014), up to 6,197 European ancestry ASD cases, up to 7,377 European ancestry controls, up to 1,190 ASD cases, up to 1,190 controls	NA
rs115558405	6	32368989	intron_variant	2e-13	Autism spectrum disorder or schizophrenia	schizophrenia, autism spectrum disorder	http://www.ebi.ac.uk/efo/EFO_0000692, http://www.ebi.ac.uk/efo/EFO_0003756	Meta-analysis of GWAS of over 16,000 individuals with autism spectrum disorder highlights a novel locus at 10q24.32 and a significant overlap with schizophrenia.	28540026	schizophrenia cases and controls (see Ripke, 2014), up to 6,197 European ancestry ASD cases, up to 7,377 European ancestry controls, up to 1,190 ASD cases, up to 1,190 controls	NA
rs150430679	6	30762562	intron_variant	3e-13	Autism spectrum disorder or schizophrenia	schizophrenia, autism spectrum disorder	http://www.ebi.ac.uk/efo/EFO_0000692, http://www.ebi.ac.uk/efo/EFO_0003756	Meta-analysis of GWAS of over 16,000 individuals with autism spectrum disorder highlights a novel locus at 10q24.32 and a significant overlap with schizophrenia.	28540026	schizophrenia cases and controls (see Ripke, 2014), up to 6,197 European ancestry ASD cases, up to 7,377 European ancestry controls, up to 1,190 ASD cases, up to 1,190 controls	NA
rs115687605	6	30397852	regulatory_region_variant	3e-13	Autism spectrum disorder or schizophrenia	schizophrenia, autism spectrum disorder	http://www.ebi.ac.uk/efo/EFO_0000692, http://www.ebi.ac.uk/efo/EFO_0003756	Meta-analysis of GWAS of over 16,000 individuals with autism spectrum disorder highlights a novel locus at 10q24.32 and a significant overlap with schizophrenia.	28540026	schizophrenia cases and controls (see Ripke, 2014), up to 6,197 European ancestry ASD cases, up to 7,377 European ancestry controls, up to 1,190 ASD cases, up to 1,190 controls	NA
rs35324223	11	46381302	5_prime_UTR_variant	3e-13	Autism spectrum disorder or schizophrenia	schizophrenia, autism spectrum disorder	http://www.ebi.ac.uk/efo/EFO_0000692, http://www.ebi.ac.uk/efo/EFO_0003756	Meta-analysis of GWAS of over 16,000 individuals with autism spectrum disorder highlights a novel locus at 10q24.32 and a significant overlap with schizophrenia.	28540026	schizophrenia cases and controls (see Ripke, 2014), up to 6,197 European ancestry ASD cases, up to 7,377 European ancestry controls, up to 1,190 ASD cases, up to 1,190 controls	NA
rs9274299	6	32664181	non_coding_transcript_exon_variant	4e-13	Autism spectrum disorder or schizophrenia	schizophrenia, autism spectrum disorder	http://www.ebi.ac.uk/efo/EFO_0000692, http://www.ebi.ac.uk/efo/EFO_0003756	Meta-analysis of GWAS of over 16,000 individuals with autism spectrum disorder highlights a novel locus at 10q24.32 and a significant overlap with schizophrenia.	28540026	schizophrenia cases and controls (see Ripke, 2014), up to 6,197 European ancestry ASD cases, up to 7,377 European ancestry controls, up to 1,190 ASD cases, up to 1,190 controls	NA
rs138984909	6	32466042	intron_variant	4e-13	Autism spectrum disorder or schizophrenia	schizophrenia, autism spectrum disorder	http://www.ebi.ac.uk/efo/EFO_0000692, http://www.ebi.ac.uk/efo/EFO_0003756	Meta-analysis of GWAS of over 16,000 individuals with autism spectrum disorder highlights a novel locus at 10q24.32 and a significant overlap with schizophrenia.	28540026	schizophrenia cases and controls (see Ripke, 2014), up to 6,197 European ancestry ASD cases, up to 7,377 European ancestry controls, up to 1,190 ASD cases, up to 1,190 controls	NA
rs145076523	6	32147408	intergenic_variant	5e-13	Autism spectrum disorder or schizophrenia	schizophrenia, autism spectrum disorder	http://www.ebi.ac.uk/efo/EFO_0000692, http://www.ebi.ac.uk/efo/EFO_0003756	Meta-analysis of GWAS of over 16,000 individuals with autism spectrum disorder highlights a novel locus at 10q24.32 and a significant overlap with schizophrenia.	28540026	schizophrenia cases and controls (see Ripke, 2014), up to 6,197 European ancestry ASD cases, up to 7,377 European ancestry controls, up to 1,190 ASD cases, up to 1,190 controls	NA
rs55661361	11	124744061	intron_variant	5e-13	Autism spectrum disorder or schizophrenia	schizophrenia, autism spectrum disorder	http://www.ebi.ac.uk/efo/EFO_0000692, http://www.ebi.ac.uk/efo/EFO_0003756	Meta-analysis of GWAS of over 16,000 individuals with autism spectrum disorder highlights a novel locus at 10q24.32 and a significant overlap with schizophrenia.	28540026	schizophrenia cases and controls (see Ripke, 2014), up to 6,197 European ancestry ASD cases, up to 7,377 European ancestry controls, up to 1,190 ASD cases, up to 1,190 controls	NA
rs911186	6	27182820	intergenic_variant	5e-13	Autism spectrum disorder or schizophrenia	schizophrenia, autism spectrum disorder	http://www.ebi.ac.uk/efo/EFO_0000692, http://www.ebi.ac.uk/efo/EFO_0003756	Meta-analysis of GWAS of over 16,000 individuals with autism spectrum disorder highlights a novel locus at 10q24.32 and a significant overlap with schizophrenia.	28540026	schizophrenia cases and controls (see Ripke, 2014), up to 6,197 European ancestry ASD cases, up to 7,377 European ancestry controls, up to 1,190 ASD cases, up to 1,190 controls	NA
rs144304366	6	29936216	intron_variant	5e-13	Autism spectrum disorder or schizophrenia	schizophrenia, autism spectrum disorder	http://www.ebi.ac.uk/efo/EFO_0000692, http://www.ebi.ac.uk/efo/EFO_0003756	Meta-analysis of GWAS of over 16,000 individuals with autism spectrum disorder highlights a novel locus at 10q24.32 and a significant overlap with schizophrenia.	28540026	schizophrenia cases and controls (see Ripke, 2014), up to 6,197 European ancestry ASD cases, up to 7,377 European ancestry controls, up to 1,190 ASD cases, up to 1,190 controls	NA
rs10149470	14	103551616	regulatory_region_variant	5e-13	anorexia nervosa, attention-deficit/hyperactivity disorder, autism spectrum disorder, bipolar disorder, major depression, obsessive-compulsive disorder, schizophrenia, or Tourette syndrome (pleiotropy)	anorexia nervosa, obsessive-compulsive disorder, attention deficit hyperactivity disorder, Tourette syndrome, unipolar depression, schizophrenia, autism spectrum disorder, bipolar disorder	http://www.ebi.ac.uk/efo/EFO_0004215, http://www.ebi.ac.uk/efo/EFO_0004242, http://www.ebi.ac.uk/efo/EFO_0003888, http://www.ebi.ac.uk/efo/EFO_0004895, http://www.ebi.ac.uk/efo/EFO_0003761, http://www.ebi.ac.uk/efo/EFO_0000692, http://www.ebi.ac.uk/efo/EFO_0003756, http://www.ebi.ac.uk/efo/EFO_0000289	Genomic Relationships, Novel Loci, and Pleiotropic Mechanisms across Eight Psychiatric Disorders.	31835028	19,009 European ancestry ADHD cases, 3,495 European ancestry anorexia cases, 18,381 European ancestry autism cases, 20,352 European ancestry bipolar disorder cases, 130,664 European ancestry major depression cases, 2,688 European ancestry OCD cases, 33,640 European ancestry schizophrenia cases, 4,645 European ancestry Tourette's cases, 494,162 European ancestry controls	NA
rs144660248	6	32583926	intron_variant	6e-13	Autism spectrum disorder or schizophrenia	schizophrenia, autism spectrum disorder	http://www.ebi.ac.uk/efo/EFO_0000692, http://www.ebi.ac.uk/efo/EFO_0003756	Meta-analysis of GWAS of over 16,000 individuals with autism spectrum disorder highlights a novel locus at 10q24.32 and a significant overlap with schizophrenia.	28540026	schizophrenia cases and controls (see Ripke, 2014), up to 6,197 European ancestry ASD cases, up to 7,377 European ancestry controls, up to 1,190 ASD cases, up to 1,190 controls	NA
rs13218591	6	26376604	3_prime_UTR_variant	6e-13	Autism spectrum disorder or schizophrenia	schizophrenia, autism spectrum disorder	http://www.ebi.ac.uk/efo/EFO_0000692, http://www.ebi.ac.uk/efo/EFO_0003756	Meta-analysis of GWAS of over 16,000 individuals with autism spectrum disorder highlights a novel locus at 10q24.32 and a significant overlap with schizophrenia.	28540026	schizophrenia cases and controls (see Ripke, 2014), up to 6,197 European ancestry ASD cases, up to 7,377 European ancestry controls, up to 1,190 ASD cases, up to 1,190 controls	NA
rs114455101	6	32465853	intron_variant	6e-13	Autism spectrum disorder or schizophrenia	schizophrenia, autism spectrum disorder	http://www.ebi.ac.uk/efo/EFO_0000692, http://www.ebi.ac.uk/efo/EFO_0003756	Meta-analysis of GWAS of over 16,000 individuals with autism spectrum disorder highlights a novel locus at 10q24.32 and a significant overlap with schizophrenia.	28540026	schizophrenia cases and controls (see Ripke, 2014), up to 6,197 European ancestry ASD cases, up to 7,377 European ancestry controls, up to 1,190 ASD cases, up to 1,190 controls	NA
rs185717927	6	32568724	intron_variant	7e-13	Autism spectrum disorder or schizophrenia	schizophrenia, autism spectrum disorder	http://www.ebi.ac.uk/efo/EFO_0000692, http://www.ebi.ac.uk/efo/EFO_0003756	Meta-analysis of GWAS of over 16,000 individuals with autism spectrum disorder highlights a novel locus at 10q24.32 and a significant overlap with schizophrenia.	28540026	schizophrenia cases and controls (see Ripke, 2014), up to 6,197 European ancestry ASD cases, up to 7,377 European ancestry controls, up to 1,190 ASD cases, up to 1,190 controls	NA
rs144649399	6	29150075	intergenic_variant	1e-12	Autism spectrum disorder or schizophrenia	schizophrenia, autism spectrum disorder	http://www.ebi.ac.uk/efo/EFO_0000692, http://www.ebi.ac.uk/efo/EFO_0003756	Meta-analysis of GWAS of over 16,000 individuals with autism spectrum disorder highlights a novel locus at 10q24.32 and a significant overlap with schizophrenia.	28540026	schizophrenia cases and controls (see Ripke, 2014), up to 6,197 European ancestry ASD cases, up to 7,377 European ancestry controls, up to 1,190 ASD cases, up to 1,190 controls	NA
rs114086406	6	32374760	intron_variant	1e-12	Autism spectrum disorder or schizophrenia	schizophrenia, autism spectrum disorder	http://www.ebi.ac.uk/efo/EFO_0000692, http://www.ebi.ac.uk/efo/EFO_0003756	Meta-analysis of GWAS of over 16,000 individuals with autism spectrum disorder highlights a novel locus at 10q24.32 and a significant overlap with schizophrenia.	28540026	schizophrenia cases and controls (see Ripke, 2014), up to 6,197 European ancestry ASD cases, up to 7,377 European ancestry controls, up to 1,190 ASD cases, up to 1,190 controls	NA
rs11682175	2	57760458	intron_variant	1e-12	Autism spectrum disorder or schizophrenia	schizophrenia, autism spectrum disorder	http://www.ebi.ac.uk/efo/EFO_0000692, http://www.ebi.ac.uk/efo/EFO_0003756	Meta-analysis of GWAS of over 16,000 individuals with autism spectrum disorder highlights a novel locus at 10q24.32 and a significant overlap with schizophrenia.	28540026	schizophrenia cases and controls (see Ripke, 2014), up to 6,197 European ancestry ASD cases, up to 7,377 European ancestry controls, up to 1,190 ASD cases, up to 1,190 controls	NA
rs142972412	6	32487060	intergenic_variant	1e-12	Autism spectrum disorder or schizophrenia	schizophrenia, autism spectrum disorder	http://www.ebi.ac.uk/efo/EFO_0000692, http://www.ebi.ac.uk/efo/EFO_0003756	Meta-analysis of GWAS of over 16,000 individuals with autism spectrum disorder highlights a novel locus at 10q24.32 and a significant overlap with schizophrenia.	28540026	schizophrenia cases and controls (see Ripke, 2014), up to 6,197 European ancestry ASD cases, up to 7,377 European ancestry controls, up to 1,190 ASD cases, up to 1,190 controls	NA
rs138748649	6	32242482	intergenic_variant	1e-12	Autism spectrum disorder or schizophrenia	schizophrenia, autism spectrum disorder	http://www.ebi.ac.uk/efo/EFO_0000692, http://www.ebi.ac.uk/efo/EFO_0003756	Meta-analysis of GWAS of over 16,000 individuals with autism spectrum disorder highlights a novel locus at 10q24.32 and a significant overlap with schizophrenia.	28540026	schizophrenia cases and controls (see Ripke, 2014), up to 6,197 European ancestry ASD cases, up to 7,377 European ancestry controls, up to 1,190 ASD cases, up to 1,190 controls	NA
rs7405404	16	13656002	intergenic_variant	1e-12	anorexia nervosa, attention-deficit/hyperactivity disorder, autism spectrum disorder, bipolar disorder, major depression, obsessive-compulsive disorder, schizophrenia, or Tourette syndrome (pleiotropy)	anorexia nervosa, obsessive-compulsive disorder, attention deficit hyperactivity disorder, Tourette syndrome, unipolar depression, schizophrenia, autism spectrum disorder, bipolar disorder	http://www.ebi.ac.uk/efo/EFO_0004215, http://www.ebi.ac.uk/efo/EFO_0004242, http://www.ebi.ac.uk/efo/EFO_0003888, http://www.ebi.ac.uk/efo/EFO_0004895, http://www.ebi.ac.uk/efo/EFO_0003761, http://www.ebi.ac.uk/efo/EFO_0000692, http://www.ebi.ac.uk/efo/EFO_0003756, http://www.ebi.ac.uk/efo/EFO_0000289	Genomic Relationships, Novel Loci, and Pleiotropic Mechanisms across Eight Psychiatric Disorders.	31835028	19,009 European ancestry ADHD cases, 3,495 European ancestry anorexia cases, 18,381 European ancestry autism cases, 20,352 European ancestry bipolar disorder cases, 130,664 European ancestry major depression cases, 2,688 European ancestry OCD cases, 33,640 European ancestry schizophrenia cases, 4,645 European ancestry Tourette's cases, 494,162 European ancestry controls	NA
rs11693528	2	199871784	intron_variant	1e-12	anorexia nervosa, attention-deficit/hyperactivity disorder, autism spectrum disorder, bipolar disorder, major depression, obsessive-compulsive disorder, schizophrenia, or Tourette syndrome (pleiotropy)	anorexia nervosa, obsessive-compulsive disorder, attention deficit hyperactivity disorder, Tourette syndrome, unipolar depression, schizophrenia, autism spectrum disorder, bipolar disorder	http://www.ebi.ac.uk/efo/EFO_0004215, http://www.ebi.ac.uk/efo/EFO_0004242, http://www.ebi.ac.uk/efo/EFO_0003888, http://www.ebi.ac.uk/efo/EFO_0004895, http://www.ebi.ac.uk/efo/EFO_0003761, http://www.ebi.ac.uk/efo/EFO_0000692, http://www.ebi.ac.uk/efo/EFO_0003756, http://www.ebi.ac.uk/efo/EFO_0000289	Genomic Relationships, Novel Loci, and Pleiotropic Mechanisms across Eight Psychiatric Disorders.	31835028	19,009 European ancestry ADHD cases, 3,495 European ancestry anorexia cases, 18,381 European ancestry autism cases, 20,352 European ancestry bipolar disorder cases, 130,664 European ancestry major depression cases, 2,688 European ancestry OCD cases, 33,640 European ancestry schizophrenia cases, 4,645 European ancestry Tourette's cases, 494,162 European ancestry controls	NA
rs12958048	18	55434367	intron_variant	1e-12	anorexia nervosa, attention-deficit/hyperactivity disorder, autism spectrum disorder, bipolar disorder, major depression, obsessive-compulsive disorder, schizophrenia, or Tourette syndrome (pleiotropy)	anorexia nervosa, obsessive-compulsive disorder, attention deficit hyperactivity disorder, Tourette syndrome, unipolar depression, schizophrenia, autism spectrum disorder, bipolar disorder	http://www.ebi.ac.uk/efo/EFO_0004215, http://www.ebi.ac.uk/efo/EFO_0004242, http://www.ebi.ac.uk/efo/EFO_0003888, http://www.ebi.ac.uk/efo/EFO_0004895, http://www.ebi.ac.uk/efo/EFO_0003761, http://www.ebi.ac.uk/efo/EFO_0000692, http://www.ebi.ac.uk/efo/EFO_0003756, http://www.ebi.ac.uk/efo/EFO_0000289	Genomic Relationships, Novel Loci, and Pleiotropic Mechanisms across Eight Psychiatric Disorders.	31835028	19,009 European ancestry ADHD cases, 3,495 European ancestry anorexia cases, 18,381 European ancestry autism cases, 20,352 European ancestry bipolar disorder cases, 130,664 European ancestry major depression cases, 2,688 European ancestry OCD cases, 33,640 European ancestry schizophrenia cases, 4,645 European ancestry Tourette's cases, 494,162 European ancestry controls	NA
rs35225200	4	102225731	intergenic_variant	2e-12	Autism spectrum disorder or schizophrenia	schizophrenia, autism spectrum disorder	http://www.ebi.ac.uk/efo/EFO_0000692, http://www.ebi.ac.uk/efo/EFO_0003756	Meta-analysis of GWAS of over 16,000 individuals with autism spectrum disorder highlights a novel locus at 10q24.32 and a significant overlap with schizophrenia.	28540026	schizophrenia cases and controls (see Ripke, 2014), up to 6,197 European ancestry ASD cases, up to 7,377 European ancestry controls, up to 1,190 ASD cases, up to 1,190 controls	NA
rs114950038	6	29983056	intron_variant	2e-12	Autism spectrum disorder or schizophrenia	schizophrenia, autism spectrum disorder	http://www.ebi.ac.uk/efo/EFO_0000692, http://www.ebi.ac.uk/efo/EFO_0003756	Meta-analysis of GWAS of over 16,000 individuals with autism spectrum disorder highlights a novel locus at 10q24.32 and a significant overlap with schizophrenia.	28540026	schizophrenia cases and controls (see Ripke, 2014), up to 6,197 European ancestry ASD cases, up to 7,377 European ancestry controls, up to 1,190 ASD cases, up to 1,190 controls	NA
rs140865314	6	32185629	3_prime_UTR_variant	2e-12	Autism spectrum disorder or schizophrenia	schizophrenia, autism spectrum disorder	http://www.ebi.ac.uk/efo/EFO_0000692, http://www.ebi.ac.uk/efo/EFO_0003756	Meta-analysis of GWAS of over 16,000 individuals with autism spectrum disorder highlights a novel locus at 10q24.32 and a significant overlap with schizophrenia.	28540026	schizophrenia cases and controls (see Ripke, 2014), up to 6,197 European ancestry ASD cases, up to 7,377 European ancestry controls, up to 1,190 ASD cases, up to 1,190 controls	NA
rs4129585	8	142231572	intron_variant	2e-12	Autism spectrum disorder or schizophrenia	schizophrenia, autism spectrum disorder	http://www.ebi.ac.uk/efo/EFO_0000692, http://www.ebi.ac.uk/efo/EFO_0003756	Meta-analysis of GWAS of over 16,000 individuals with autism spectrum disorder highlights a novel locus at 10q24.32 and a significant overlap with schizophrenia.	28540026	schizophrenia cases and controls (see Ripke, 2014), up to 6,197 European ancestry ASD cases, up to 7,377 European ancestry controls, up to 1,190 ASD cases, up to 1,190 controls	NA
rs12887734	14	103580497	intron_variant	2e-12	Autism spectrum disorder or schizophrenia	schizophrenia, autism spectrum disorder	http://www.ebi.ac.uk/efo/EFO_0000692, http://www.ebi.ac.uk/efo/EFO_0003756	Meta-analysis of GWAS of over 16,000 individuals with autism spectrum disorder highlights a novel locus at 10q24.32 and a significant overlap with schizophrenia.	28540026	schizophrenia cases and controls (see Ripke, 2014), up to 6,197 European ancestry ASD cases, up to 7,377 European ancestry controls, up to 1,190 ASD cases, up to 1,190 controls	NA
rs36057735	6	31352146	intron_variant	2e-12	Autism spectrum disorder or schizophrenia	schizophrenia, autism spectrum disorder	http://www.ebi.ac.uk/efo/EFO_0000692, http://www.ebi.ac.uk/efo/EFO_0003756	Meta-analysis of GWAS of over 16,000 individuals with autism spectrum disorder highlights a novel locus at 10q24.32 and a significant overlap with schizophrenia.	28540026	schizophrenia cases and controls (see Ripke, 2014), up to 6,197 European ancestry ASD cases, up to 7,377 European ancestry controls, up to 1,190 ASD cases, up to 1,190 controls	NA
rs115052633	6	31621487	intron_variant	2e-12	Autism spectrum disorder or schizophrenia	schizophrenia, autism spectrum disorder	http://www.ebi.ac.uk/efo/EFO_0000692, http://www.ebi.ac.uk/efo/EFO_0003756	Meta-analysis of GWAS of over 16,000 individuals with autism spectrum disorder highlights a novel locus at 10q24.32 and a significant overlap with schizophrenia.	28540026	schizophrenia cases and controls (see Ripke, 2014), up to 6,197 European ancestry ASD cases, up to 7,377 European ancestry controls, up to 1,190 ASD cases, up to 1,190 controls	NA
rs186129480	6	32627606	regulatory_region_variant	2e-12	Autism spectrum disorder or schizophrenia	schizophrenia, autism spectrum disorder	http://www.ebi.ac.uk/efo/EFO_0000692, http://www.ebi.ac.uk/efo/EFO_0003756	Meta-analysis of GWAS of over 16,000 individuals with autism spectrum disorder highlights a novel locus at 10q24.32 and a significant overlap with schizophrenia.	28540026	schizophrenia cases and controls (see Ripke, 2014), up to 6,197 European ancestry ASD cases, up to 7,377 European ancestry controls, up to 1,190 ASD cases, up to 1,190 controls	NA
rs2507989	6	31356638	non_coding_transcript_exon_variant	2e-12	Autism spectrum disorder or schizophrenia	schizophrenia, autism spectrum disorder	http://www.ebi.ac.uk/efo/EFO_0000692, http://www.ebi.ac.uk/efo/EFO_0003756	Meta-analysis of GWAS of over 16,000 individuals with autism spectrum disorder highlights a novel locus at 10q24.32 and a significant overlap with schizophrenia.	28540026	schizophrenia cases and controls (see Ripke, 2014), up to 6,197 European ancestry ASD cases, up to 7,377 European ancestry controls, up to 1,190 ASD cases, up to 1,190 controls	NA
rs2021722	6	30206354	intron_variant	2e-12	Autism spectrum disorder, attention deficit-hyperactivity disorder, bipolar disorder, major depressive disorder, and schizophrenia (combined)	attention deficit hyperactivity disorder, unipolar depression, schizophrenia, autism spectrum disorder, bipolar disorder	http://www.ebi.ac.uk/efo/EFO_0003888, http://www.ebi.ac.uk/efo/EFO_0003761, http://www.ebi.ac.uk/efo/EFO_0000692, http://www.ebi.ac.uk/efo/EFO_0003756, http://www.ebi.ac.uk/efo/EFO_0000289	Identification of risk loci with shared effects on five major psychiatric disorders: a genome-wide analysis.	23453885	6,990 European ancestry Bipolar disorder cases, 9,227 European ancestry Major depressive disorder cases, 9,379 European ancestry Schizophrenia cases, 161 European ancestry Autism spectrum disorder cases, 4,788 European ancestry Autism spectrum disorder trio cases, 840 European ancestry Attention deficit-hyperactivity disorder cases, 1,947 European ancestry Attention defcit-hyperactivity disorder …	NA
rs140505938	1	150059494	intron_variant	2e-12	anorexia nervosa, attention-deficit/hyperactivity disorder, autism spectrum disorder, bipolar disorder, major depression, obsessive-compulsive disorder, schizophrenia, or Tourette syndrome (pleiotropy)	anorexia nervosa, obsessive-compulsive disorder, attention deficit hyperactivity disorder, Tourette syndrome, unipolar depression, schizophrenia, autism spectrum disorder, bipolar disorder	http://www.ebi.ac.uk/efo/EFO_0004215, http://www.ebi.ac.uk/efo/EFO_0004242, http://www.ebi.ac.uk/efo/EFO_0003888, http://www.ebi.ac.uk/efo/EFO_0004895, http://www.ebi.ac.uk/efo/EFO_0003761, http://www.ebi.ac.uk/efo/EFO_0000692, http://www.ebi.ac.uk/efo/EFO_0003756, http://www.ebi.ac.uk/efo/EFO_0000289	Genomic Relationships, Novel Loci, and Pleiotropic Mechanisms across Eight Psychiatric Disorders.	31835028	19,009 European ancestry ADHD cases, 3,495 European ancestry anorexia cases, 18,381 European ancestry autism cases, 20,352 European ancestry bipolar disorder cases, 130,664 European ancestry major depression cases, 2,688 European ancestry OCD cases, 33,640 European ancestry schizophrenia cases, 4,645 European ancestry Tourette's cases, 494,162 European ancestry controls	NA
rs2388334	6	98143746	intron_variant	3e-12	Autism and educational attainment (MTAG)	autism spectrum disorder, self reported educational attainment	http://www.ebi.ac.uk/efo/EFO_0003756, http://www.ebi.ac.uk/efo/EFO_0004784	Identification of common genetic risk variants for autism spectrum disorder.	30804558	18,381 European ancestry autism cases, 27,969 European ancestry controls, 328,917 individuals with educational attainment data	NA
rs3617	3	52799789	missense_variant	3e-12	Autism spectrum disorder or schizophrenia	schizophrenia, autism spectrum disorder	http://www.ebi.ac.uk/efo/EFO_0000692, http://www.ebi.ac.uk/efo/EFO_0003756	Meta-analysis of GWAS of over 16,000 individuals with autism spectrum disorder highlights a novel locus at 10q24.32 and a significant overlap with schizophrenia.	28540026	schizophrenia cases and controls (see Ripke, 2014), up to 6,197 European ancestry ASD cases, up to 7,377 European ancestry controls, up to 1,190 ASD cases, up to 1,190 controls	NA
rs114274203	6	31300843	intron_variant	3e-12	Autism spectrum disorder or schizophrenia	schizophrenia, autism spectrum disorder	http://www.ebi.ac.uk/efo/EFO_0000692, http://www.ebi.ac.uk/efo/EFO_0003756	Meta-analysis of GWAS of over 16,000 individuals with autism spectrum disorder highlights a novel locus at 10q24.32 and a significant overlap with schizophrenia.	28540026	schizophrenia cases and controls (see Ripke, 2014), up to 6,197 European ancestry ASD cases, up to 7,377 European ancestry controls, up to 1,190 ASD cases, up to 1,190 controls	NA
rs281768	2	199960517	intron_variant	3e-12	Autism spectrum disorder or schizophrenia	schizophrenia, autism spectrum disorder	http://www.ebi.ac.uk/efo/EFO_0000692, http://www.ebi.ac.uk/efo/EFO_0003756	Meta-analysis of GWAS of over 16,000 individuals with autism spectrum disorder highlights a novel locus at 10q24.32 and a significant overlap with schizophrenia.	28540026	schizophrenia cases and controls (see Ripke, 2014), up to 6,197 European ancestry ASD cases, up to 7,377 European ancestry controls, up to 1,190 ASD cases, up to 1,190 controls	NA
rs115937317	6	29387425	intron_variant	3e-12	Autism spectrum disorder or schizophrenia	schizophrenia, autism spectrum disorder	http://www.ebi.ac.uk/efo/EFO_0000692, http://www.ebi.ac.uk/efo/EFO_0003756	Meta-analysis of GWAS of over 16,000 individuals with autism spectrum disorder highlights a novel locus at 10q24.32 and a significant overlap with schizophrenia.	28540026	schizophrenia cases and controls (see Ripke, 2014), up to 6,197 European ancestry ASD cases, up to 7,377 European ancestry controls, up to 1,190 ASD cases, up to 1,190 controls	NA
rs144018888	6	29783215	intergenic_variant	3e-12	Autism spectrum disorder or schizophrenia	schizophrenia, autism spectrum disorder	http://www.ebi.ac.uk/efo/EFO_0000692, http://www.ebi.ac.uk/efo/EFO_0003756	Meta-analysis of GWAS of over 16,000 individuals with autism spectrum disorder highlights a novel locus at 10q24.32 and a significant overlap with schizophrenia.	28540026	schizophrenia cases and controls (see Ripke, 2014), up to 6,197 European ancestry ASD cases, up to 7,377 European ancestry controls, up to 1,190 ASD cases, up to 1,190 controls	NA
rs2535629	3	52799203	intron_variant	3e-12	Autism spectrum disorder, attention deficit-hyperactivity disorder, bipolar disorder, major depressive disorder, and schizophrenia (combined)	attention deficit hyperactivity disorder, unipolar depression, schizophrenia, autism spectrum disorder, bipolar disorder	http://www.ebi.ac.uk/efo/EFO_0003888, http://www.ebi.ac.uk/efo/EFO_0003761, http://www.ebi.ac.uk/efo/EFO_0000692, http://www.ebi.ac.uk/efo/EFO_0003756, http://www.ebi.ac.uk/efo/EFO_0000289	Identification of risk loci with shared effects on five major psychiatric disorders: a genome-wide analysis.	23453885	6,990 European ancestry Bipolar disorder cases, 9,227 European ancestry Major depressive disorder cases, 9,379 European ancestry Schizophrenia cases, 161 European ancestry Autism spectrum disorder cases, 4,788 European ancestry Autism spectrum disorder trio cases, 840 European ancestry Attention deficit-hyperactivity disorder cases, 1,947 European ancestry Attention defcit-hyperactivity disorder …	NA
rs4906364	14	103748005	intron_variant	3e-12	anorexia nervosa, attention-deficit/hyperactivity disorder, autism spectrum disorder, bipolar disorder, major depression, obsessive-compulsive disorder, schizophrenia, or Tourette syndrome (pleiotropy)	anorexia nervosa, obsessive-compulsive disorder, attention deficit hyperactivity disorder, Tourette syndrome, unipolar depression, schizophrenia, autism spectrum disorder, bipolar disorder	http://www.ebi.ac.uk/efo/EFO_0004215, http://www.ebi.ac.uk/efo/EFO_0004242, http://www.ebi.ac.uk/efo/EFO_0003888, http://www.ebi.ac.uk/efo/EFO_0004895, http://www.ebi.ac.uk/efo/EFO_0003761, http://www.ebi.ac.uk/efo/EFO_0000692, http://www.ebi.ac.uk/efo/EFO_0003756, http://www.ebi.ac.uk/efo/EFO_0000289	Genomic Relationships, Novel Loci, and Pleiotropic Mechanisms across Eight Psychiatric Disorders.	31835028	19,009 European ancestry ADHD cases, 3,495 European ancestry anorexia cases, 18,381 European ancestry autism cases, 20,352 European ancestry bipolar disorder cases, 130,664 European ancestry major depression cases, 2,688 European ancestry OCD cases, 33,640 European ancestry schizophrenia cases, 4,645 European ancestry Tourette's cases, 494,162 European ancestry controls	NA
rs180778602	6	32534622	intergenic_variant	4e-12	Autism spectrum disorder or schizophrenia	schizophrenia, autism spectrum disorder	http://www.ebi.ac.uk/efo/EFO_0000692, http://www.ebi.ac.uk/efo/EFO_0003756	Meta-analysis of GWAS of over 16,000 individuals with autism spectrum disorder highlights a novel locus at 10q24.32 and a significant overlap with schizophrenia.	28540026	schizophrenia cases and controls (see Ripke, 2014), up to 6,197 European ancestry ASD cases, up to 7,377 European ancestry controls, up to 1,190 ASD cases, up to 1,190 controls	NA
rs707939	6	31758911	intron_variant	4e-12	Autism spectrum disorder or schizophrenia	schizophrenia, autism spectrum disorder	http://www.ebi.ac.uk/efo/EFO_0000692, http://www.ebi.ac.uk/efo/EFO_0003756	Meta-analysis of GWAS of over 16,000 individuals with autism spectrum disorder highlights a novel locus at 10q24.32 and a significant overlap with schizophrenia.	28540026	schizophrenia cases and controls (see Ripke, 2014), up to 6,197 European ancestry ASD cases, up to 7,377 European ancestry controls, up to 1,190 ASD cases, up to 1,190 controls	NA
rs8084351	18	53200189	intron_variant	4e-12	anorexia nervosa, attention-deficit/hyperactivity disorder, autism spectrum disorder, bipolar disorder, major depression, obsessive-compulsive disorder, schizophrenia, or Tourette syndrome (pleiotropy)	anorexia nervosa, obsessive-compulsive disorder, attention deficit hyperactivity disorder, Tourette syndrome, unipolar depression, schizophrenia, autism spectrum disorder, bipolar disorder	http://www.ebi.ac.uk/efo/EFO_0004215, http://www.ebi.ac.uk/efo/EFO_0004242, http://www.ebi.ac.uk/efo/EFO_0003888, http://www.ebi.ac.uk/efo/EFO_0004895, http://www.ebi.ac.uk/efo/EFO_0003761, http://www.ebi.ac.uk/efo/EFO_0000692, http://www.ebi.ac.uk/efo/EFO_0003756, http://www.ebi.ac.uk/efo/EFO_0000289	Genomic Relationships, Novel Loci, and Pleiotropic Mechanisms across Eight Psychiatric Disorders.	31835028	19,009 European ancestry ADHD cases, 3,495 European ancestry anorexia cases, 18,381 European ancestry autism cases, 20,352 European ancestry bipolar disorder cases, 130,664 European ancestry major depression cases, 2,688 European ancestry OCD cases, 33,640 European ancestry schizophrenia cases, 4,645 European ancestry Tourette's cases, 494,162 European ancestry controls	NA
rs80318442	8	34428027	intergenic_variant	4e-12	anorexia nervosa, attention-deficit/hyperactivity disorder, autism spectrum disorder, bipolar disorder, major depression, obsessive-compulsive disorder, schizophrenia, or Tourette syndrome (pleiotropy)	anorexia nervosa, obsessive-compulsive disorder, attention deficit hyperactivity disorder, Tourette syndrome, unipolar depression, schizophrenia, autism spectrum disorder, bipolar disorder	http://www.ebi.ac.uk/efo/EFO_0004215, http://www.ebi.ac.uk/efo/EFO_0004242, http://www.ebi.ac.uk/efo/EFO_0003888, http://www.ebi.ac.uk/efo/EFO_0004895, http://www.ebi.ac.uk/efo/EFO_0003761, http://www.ebi.ac.uk/efo/EFO_0000692, http://www.ebi.ac.uk/efo/EFO_0003756, http://www.ebi.ac.uk/efo/EFO_0000289	Genomic Relationships, Novel Loci, and Pleiotropic Mechanisms across Eight Psychiatric Disorders.	31835028	19,009 European ancestry ADHD cases, 3,495 European ancestry anorexia cases, 18,381 European ancestry autism cases, 20,352 European ancestry bipolar disorder cases, 130,664 European ancestry major depression cases, 2,688 European ancestry OCD cases, 33,640 European ancestry schizophrenia cases, 4,645 European ancestry Tourette's cases, 494,162 European ancestry controls	NA
rs186229361	6	32468178	intron_variant	5e-12	Autism spectrum disorder or schizophrenia	schizophrenia, autism spectrum disorder	http://www.ebi.ac.uk/efo/EFO_0000692, http://www.ebi.ac.uk/efo/EFO_0003756	Meta-analysis of GWAS of over 16,000 individuals with autism spectrum disorder highlights a novel locus at 10q24.32 and a significant overlap with schizophrenia.	28540026	schizophrenia cases and controls (see Ripke, 2014), up to 6,197 European ancestry ASD cases, up to 7,377 European ancestry controls, up to 1,190 ASD cases, up to 1,190 controls	NA
rs9461856	6	33427422	intron_variant	6e-12	Autism spectrum disorder or schizophrenia	schizophrenia, autism spectrum disorder	http://www.ebi.ac.uk/efo/EFO_0000692, http://www.ebi.ac.uk/efo/EFO_0003756	Meta-analysis of GWAS of over 16,000 individuals with autism spectrum disorder highlights a novel locus at 10q24.32 and a significant overlap with schizophrenia.	28540026	schizophrenia cases and controls (see Ripke, 2014), up to 6,197 European ancestry ASD cases, up to 7,377 European ancestry controls, up to 1,190 ASD cases, up to 1,190 controls	NA
rs113397282	6	32520273	intron_variant	6e-12	Autism spectrum disorder or schizophrenia	schizophrenia, autism spectrum disorder	http://www.ebi.ac.uk/efo/EFO_0000692, http://www.ebi.ac.uk/efo/EFO_0003756	Meta-analysis of GWAS of over 16,000 individuals with autism spectrum disorder highlights a novel locus at 10q24.32 and a significant overlap with schizophrenia.	28540026	schizophrenia cases and controls (see Ripke, 2014), up to 6,197 European ancestry ASD cases, up to 7,377 European ancestry controls, up to 1,190 ASD cases, up to 1,190 controls	NA
rs28681284	15	78616223	intron_variant	6e-12	anorexia nervosa, attention-deficit/hyperactivity disorder, autism spectrum disorder, bipolar disorder, major depression, obsessive-compulsive disorder, schizophrenia, or Tourette syndrome (pleiotropy)	anorexia nervosa, obsessive-compulsive disorder, attention deficit hyperactivity disorder, Tourette syndrome, unipolar depression, schizophrenia, autism spectrum disorder, bipolar disorder	http://www.ebi.ac.uk/efo/EFO_0004215, http://www.ebi.ac.uk/efo/EFO_0004242, http://www.ebi.ac.uk/efo/EFO_0003888, http://www.ebi.ac.uk/efo/EFO_0004895, http://www.ebi.ac.uk/efo/EFO_0003761, http://www.ebi.ac.uk/efo/EFO_0000692, http://www.ebi.ac.uk/efo/EFO_0003756, http://www.ebi.ac.uk/efo/EFO_0000289	Genomic Relationships, Novel Loci, and Pleiotropic Mechanisms across Eight Psychiatric Disorders.	31835028	19,009 European ancestry ADHD cases, 3,495 European ancestry anorexia cases, 18,381 European ancestry autism cases, 20,352 European ancestry bipolar disorder cases, 130,664 European ancestry major depression cases, 2,688 European ancestry OCD cases, 33,640 European ancestry schizophrenia cases, 4,645 European ancestry Tourette's cases, 494,162 European ancestry controls	NA
rs113205291	6	29894844	intron_variant	7e-12	Autism spectrum disorder or schizophrenia	schizophrenia, autism spectrum disorder	http://www.ebi.ac.uk/efo/EFO_0000692, http://www.ebi.ac.uk/efo/EFO_0003756	Meta-analysis of GWAS of over 16,000 individuals with autism spectrum disorder highlights a novel locus at 10q24.32 and a significant overlap with schizophrenia.	28540026	schizophrenia cases and controls (see Ripke, 2014), up to 6,197 European ancestry ASD cases, up to 7,377 European ancestry controls, up to 1,190 ASD cases, up to 1,190 controls	NA
rs2851447	12	123180566	intron_variant	8e-12	Autism spectrum disorder or schizophrenia	schizophrenia, autism spectrum disorder	http://www.ebi.ac.uk/efo/EFO_0000692, http://www.ebi.ac.uk/efo/EFO_0003756	Meta-analysis of GWAS of over 16,000 individuals with autism spectrum disorder highlights a novel locus at 10q24.32 and a significant overlap with schizophrenia.	28540026	schizophrenia cases and controls (see Ripke, 2014), up to 6,197 European ancestry ASD cases, up to 7,377 European ancestry controls, up to 1,190 ASD cases, up to 1,190 controls	NA
rs4380187	2	184947213	intergenic_variant	8e-12	anorexia nervosa, attention-deficit/hyperactivity disorder, autism spectrum disorder, bipolar disorder, major depression, obsessive-compulsive disorder, schizophrenia, or Tourette syndrome (pleiotropy)	anorexia nervosa, obsessive-compulsive disorder, attention deficit hyperactivity disorder, Tourette syndrome, unipolar depression, schizophrenia, autism spectrum disorder, bipolar disorder	http://www.ebi.ac.uk/efo/EFO_0004215, http://www.ebi.ac.uk/efo/EFO_0004242, http://www.ebi.ac.uk/efo/EFO_0003888, http://www.ebi.ac.uk/efo/EFO_0004895, http://www.ebi.ac.uk/efo/EFO_0003761, http://www.ebi.ac.uk/efo/EFO_0000692, http://www.ebi.ac.uk/efo/EFO_0003756, http://www.ebi.ac.uk/efo/EFO_0000289	Genomic Relationships, Novel Loci, and Pleiotropic Mechanisms across Eight Psychiatric Disorders.	31835028	19,009 European ancestry ADHD cases, 3,495 European ancestry anorexia cases, 18,381 European ancestry autism cases, 20,352 European ancestry bipolar disorder cases, 130,664 European ancestry major depression cases, 2,688 European ancestry OCD cases, 33,640 European ancestry schizophrenia cases, 4,645 European ancestry Tourette's cases, 494,162 European ancestry controls	NA
rs115960997	6	29934332	intron_variant	1e-11	Autism spectrum disorder or schizophrenia	schizophrenia, autism spectrum disorder	http://www.ebi.ac.uk/efo/EFO_0000692, http://www.ebi.ac.uk/efo/EFO_0003756	Meta-analysis of GWAS of over 16,000 individuals with autism spectrum disorder highlights a novel locus at 10q24.32 and a significant overlap with schizophrenia.	28540026	schizophrenia cases and controls (see Ripke, 2014), up to 6,197 European ancestry ASD cases, up to 7,377 European ancestry controls, up to 1,190 ASD cases, up to 1,190 controls	NA
rs1793889	6	31254404	intergenic_variant	1e-11	Autism spectrum disorder or schizophrenia	schizophrenia, autism spectrum disorder	http://www.ebi.ac.uk/efo/EFO_0000692, http://www.ebi.ac.uk/efo/EFO_0003756	Meta-analysis of GWAS of over 16,000 individuals with autism spectrum disorder highlights a novel locus at 10q24.32 and a significant overlap with schizophrenia.	28540026	schizophrenia cases and controls (see Ripke, 2014), up to 6,197 European ancestry ASD cases, up to 7,377 European ancestry controls, up to 1,190 ASD cases, up to 1,190 controls	NA
rs142790902	6	32582137	intron_variant	1e-11	Autism spectrum disorder or schizophrenia	schizophrenia, autism spectrum disorder	http://www.ebi.ac.uk/efo/EFO_0000692, http://www.ebi.ac.uk/efo/EFO_0003756	Meta-analysis of GWAS of over 16,000 individuals with autism spectrum disorder highlights a novel locus at 10q24.32 and a significant overlap with schizophrenia.	28540026	schizophrenia cases and controls (see Ripke, 2014), up to 6,197 European ancestry ASD cases, up to 7,377 European ancestry controls, up to 1,190 ASD cases, up to 1,190 controls	NA
rs111312615	6	29955302	intron_variant	1e-11	Autism spectrum disorder or schizophrenia	schizophrenia, autism spectrum disorder	http://www.ebi.ac.uk/efo/EFO_0000692, http://www.ebi.ac.uk/efo/EFO_0003756	Meta-analysis of GWAS of over 16,000 individuals with autism spectrum disorder highlights a novel locus at 10q24.32 and a significant overlap with schizophrenia.	28540026	schizophrenia cases and controls (see Ripke, 2014), up to 6,197 European ancestry ASD cases, up to 7,377 European ancestry controls, up to 1,190 ASD cases, up to 1,190 controls	NA
rs144532965	6	32522018	missense_variant	1e-11	Autism spectrum disorder or schizophrenia	schizophrenia, autism spectrum disorder	http://www.ebi.ac.uk/efo/EFO_0000692, http://www.ebi.ac.uk/efo/EFO_0003756	Meta-analysis of GWAS of over 16,000 individuals with autism spectrum disorder highlights a novel locus at 10q24.32 and a significant overlap with schizophrenia.	28540026	schizophrenia cases and controls (see Ripke, 2014), up to 6,197 European ancestry ASD cases, up to 7,377 European ancestry controls, up to 1,190 ASD cases, up to 1,190 controls	NA
rs75968099	3	36817092	intergenic_variant	1e-11	Autism spectrum disorder or schizophrenia	schizophrenia, autism spectrum disorder	http://www.ebi.ac.uk/efo/EFO_0000692, http://www.ebi.ac.uk/efo/EFO_0003756	Meta-analysis of GWAS of over 16,000 individuals with autism spectrum disorder highlights a novel locus at 10q24.32 and a significant overlap with schizophrenia.	28540026	schizophrenia cases and controls (see Ripke, 2014), up to 6,197 European ancestry ASD cases, up to 7,377 European ancestry controls, up to 1,190 ASD cases, up to 1,190 controls	NA
rs115661163	6	29369298	intron_variant	1e-11	Autism spectrum disorder or schizophrenia	schizophrenia, autism spectrum disorder	http://www.ebi.ac.uk/efo/EFO_0000692, http://www.ebi.ac.uk/efo/EFO_0003756	Meta-analysis of GWAS of over 16,000 individuals with autism spectrum disorder highlights a novel locus at 10q24.32 and a significant overlap with schizophrenia.	28540026	schizophrenia cases and controls (see Ripke, 2014), up to 6,197 European ancestry ASD cases, up to 7,377 European ancestry controls, up to 1,190 ASD cases, up to 1,190 controls	NA
rs2388334	6	98143746	intron_variant	1e-11	anorexia nervosa, attention-deficit/hyperactivity disorder, autism spectrum disorder, bipolar disorder, major depression, obsessive-compulsive disorder, schizophrenia, or Tourette syndrome (pleiotropy)	anorexia nervosa, obsessive-compulsive disorder, attention deficit hyperactivity disorder, Tourette syndrome, unipolar depression, schizophrenia, autism spectrum disorder, bipolar disorder	http://www.ebi.ac.uk/efo/EFO_0004215, http://www.ebi.ac.uk/efo/EFO_0004242, http://www.ebi.ac.uk/efo/EFO_0003888, http://www.ebi.ac.uk/efo/EFO_0004895, http://www.ebi.ac.uk/efo/EFO_0003761, http://www.ebi.ac.uk/efo/EFO_0000692, http://www.ebi.ac.uk/efo/EFO_0003756, http://www.ebi.ac.uk/efo/EFO_0000289	Genomic Relationships, Novel Loci, and Pleiotropic Mechanisms across Eight Psychiatric Disorders.	31835028	19,009 European ancestry ADHD cases, 3,495 European ancestry anorexia cases, 18,381 European ancestry autism cases, 20,352 European ancestry bipolar disorder cases, 130,664 European ancestry major depression cases, 2,688 European ancestry OCD cases, 33,640 European ancestry schizophrenia cases, 4,645 European ancestry Tourette's cases, 494,162 European ancestry controls	NA
rs1518367	2	197942291	intron_variant	1e-11	anorexia nervosa, attention-deficit/hyperactivity disorder, autism spectrum disorder, bipolar disorder, major depression, obsessive-compulsive disorder, schizophrenia, or Tourette syndrome (pleiotropy)	anorexia nervosa, obsessive-compulsive disorder, attention deficit hyperactivity disorder, Tourette syndrome, unipolar depression, schizophrenia, autism spectrum disorder, bipolar disorder	http://www.ebi.ac.uk/efo/EFO_0004215, http://www.ebi.ac.uk/efo/EFO_0004242, http://www.ebi.ac.uk/efo/EFO_0003888, http://www.ebi.ac.uk/efo/EFO_0004895, http://www.ebi.ac.uk/efo/EFO_0003761, http://www.ebi.ac.uk/efo/EFO_0000692, http://www.ebi.ac.uk/efo/EFO_0003756, http://www.ebi.ac.uk/efo/EFO_0000289	Genomic Relationships, Novel Loci, and Pleiotropic Mechanisms across Eight Psychiatric Disorders.	31835028	19,009 European ancestry ADHD cases, 3,495 European ancestry anorexia cases, 18,381 European ancestry autism cases, 20,352 European ancestry bipolar disorder cases, 130,664 European ancestry major depression cases, 2,688 European ancestry OCD cases, 33,640 European ancestry schizophrenia cases, 4,645 European ancestry Tourette's cases, 494,162 European ancestry controls	NA
rs193267147	6	32528783	intron_variant	2e-11	Autism spectrum disorder or schizophrenia	schizophrenia, autism spectrum disorder	http://www.ebi.ac.uk/efo/EFO_0000692, http://www.ebi.ac.uk/efo/EFO_0003756	Meta-analysis of GWAS of over 16,000 individuals with autism spectrum disorder highlights a novel locus at 10q24.32 and a significant overlap with schizophrenia.	28540026	schizophrenia cases and controls (see Ripke, 2014), up to 6,197 European ancestry ASD cases, up to 7,377 European ancestry controls, up to 1,190 ASD cases, up to 1,190 controls	NA
rs41293179	6	32582101	intron_variant	2e-11	Autism spectrum disorder or schizophrenia	schizophrenia, autism spectrum disorder	http://www.ebi.ac.uk/efo/EFO_0000692, http://www.ebi.ac.uk/efo/EFO_0003756	Meta-analysis of GWAS of over 16,000 individuals with autism spectrum disorder highlights a novel locus at 10q24.32 and a significant overlap with schizophrenia.	28540026	schizophrenia cases and controls (see Ripke, 2014), up to 6,197 European ancestry ASD cases, up to 7,377 European ancestry controls, up to 1,190 ASD cases, up to 1,190 controls	NA
rs200986	6	27856988	intron_variant	2e-11	Autism spectrum disorder or schizophrenia	schizophrenia, autism spectrum disorder	http://www.ebi.ac.uk/efo/EFO_0000692, http://www.ebi.ac.uk/efo/EFO_0003756	Meta-analysis of GWAS of over 16,000 individuals with autism spectrum disorder highlights a novel locus at 10q24.32 and a significant overlap with schizophrenia.	28540026	schizophrenia cases and controls (see Ripke, 2014), up to 6,197 European ancestry ASD cases, up to 7,377 European ancestry controls, up to 1,190 ASD cases, up to 1,190 controls	NA
rs34787248	6	28230108	intron_variant	2e-11	Autism spectrum disorder or schizophrenia	schizophrenia, autism spectrum disorder	http://www.ebi.ac.uk/efo/EFO_0000692, http://www.ebi.ac.uk/efo/EFO_0003756	Meta-analysis of GWAS of over 16,000 individuals with autism spectrum disorder highlights a novel locus at 10q24.32 and a significant overlap with schizophrenia.	28540026	schizophrenia cases and controls (see Ripke, 2014), up to 6,197 European ancestry ASD cases, up to 7,377 European ancestry controls, up to 1,190 ASD cases, up to 1,190 controls	NA
rs140364877	7	1845542	non_coding_transcript_exon_variant	2e-11	Autism spectrum disorder or schizophrenia	schizophrenia, autism spectrum disorder	http://www.ebi.ac.uk/efo/EFO_0000692, http://www.ebi.ac.uk/efo/EFO_0003756	Meta-analysis of GWAS of over 16,000 individuals with autism spectrum disorder highlights a novel locus at 10q24.32 and a significant overlap with schizophrenia.	28540026	schizophrenia cases and controls (see Ripke, 2014), up to 6,197 European ancestry ASD cases, up to 7,377 European ancestry controls, up to 1,190 ASD cases, up to 1,190 controls	NA
rs13240464	7	111258859	intron_variant	2e-11	Autism spectrum disorder or schizophrenia	schizophrenia, autism spectrum disorder	http://www.ebi.ac.uk/efo/EFO_0000692, http://www.ebi.ac.uk/efo/EFO_0003756	Meta-analysis of GWAS of over 16,000 individuals with autism spectrum disorder highlights a novel locus at 10q24.32 and a significant overlap with schizophrenia.	28540026	schizophrenia cases and controls (see Ripke, 2014), up to 6,197 European ancestry ASD cases, up to 7,377 European ancestry controls, up to 1,190 ASD cases, up to 1,190 controls	NA
rs1625579	1	98037378	intron_variant	2e-11	Autism spectrum disorder, attention deficit-hyperactivity disorder, bipolar disorder, major depressive disorder, and schizophrenia (combined)	attention deficit hyperactivity disorder, unipolar depression, schizophrenia, autism spectrum disorder, bipolar disorder	http://www.ebi.ac.uk/efo/EFO_0003888, http://www.ebi.ac.uk/efo/EFO_0003761, http://www.ebi.ac.uk/efo/EFO_0000692, http://www.ebi.ac.uk/efo/EFO_0003756, http://www.ebi.ac.uk/efo/EFO_0000289	Identification of risk loci with shared effects on five major psychiatric disorders: a genome-wide analysis.	23453885	6,990 European ancestry Bipolar disorder cases, 9,227 European ancestry Major depressive disorder cases, 9,379 European ancestry Schizophrenia cases, 161 European ancestry Autism spectrum disorder cases, 4,788 European ancestry Autism spectrum disorder trio cases, 840 European ancestry Attention deficit-hyperactivity disorder cases, 1,947 European ancestry Attention defcit-hyperactivity disorder …	NA
rs55661361	11	124744061	intron_variant	2e-11	anorexia nervosa, attention-deficit/hyperactivity disorder, autism spectrum disorder, bipolar disorder, major depression, obsessive-compulsive disorder, schizophrenia, or Tourette syndrome (pleiotropy)	anorexia nervosa, obsessive-compulsive disorder, attention deficit hyperactivity disorder, Tourette syndrome, unipolar depression, schizophrenia, autism spectrum disorder, bipolar disorder	http://www.ebi.ac.uk/efo/EFO_0004215, http://www.ebi.ac.uk/efo/EFO_0004242, http://www.ebi.ac.uk/efo/EFO_0003888, http://www.ebi.ac.uk/efo/EFO_0004895, http://www.ebi.ac.uk/efo/EFO_0003761, http://www.ebi.ac.uk/efo/EFO_0000692, http://www.ebi.ac.uk/efo/EFO_0003756, http://www.ebi.ac.uk/efo/EFO_0000289	Genomic Relationships, Novel Loci, and Pleiotropic Mechanisms across Eight Psychiatric Disorders.	31835028	19,009 European ancestry ADHD cases, 3,495 European ancestry anorexia cases, 18,381 European ancestry autism cases, 20,352 European ancestry bipolar disorder cases, 130,664 European ancestry major depression cases, 2,688 European ancestry OCD cases, 33,640 European ancestry schizophrenia cases, 4,645 European ancestry Tourette's cases, 494,162 European ancestry controls	NA
rs4702	15	90883330	3_prime_UTR_variant	2e-11	anorexia nervosa, attention-deficit/hyperactivity disorder, autism spectrum disorder, bipolar disorder, major depression, obsessive-compulsive disorder, schizophrenia, or Tourette syndrome (pleiotropy)	anorexia nervosa, obsessive-compulsive disorder, attention deficit hyperactivity disorder, Tourette syndrome, unipolar depression, schizophrenia, autism spectrum disorder, bipolar disorder	http://www.ebi.ac.uk/efo/EFO_0004215, http://www.ebi.ac.uk/efo/EFO_0004242, http://www.ebi.ac.uk/efo/EFO_0003888, http://www.ebi.ac.uk/efo/EFO_0004895, http://www.ebi.ac.uk/efo/EFO_0003761, http://www.ebi.ac.uk/efo/EFO_0000692, http://www.ebi.ac.uk/efo/EFO_0003756, http://www.ebi.ac.uk/efo/EFO_0000289	Genomic Relationships, Novel Loci, and Pleiotropic Mechanisms across Eight Psychiatric Disorders.	31835028	19,009 European ancestry ADHD cases, 3,495 European ancestry anorexia cases, 18,381 European ancestry autism cases, 20,352 European ancestry bipolar disorder cases, 130,664 European ancestry major depression cases, 2,688 European ancestry OCD cases, 33,640 European ancestry schizophrenia cases, 4,645 European ancestry Tourette's cases, 494,162 European ancestry controls	NA
rs2514218	11	113522272	regulatory_region_variant	2e-11	anorexia nervosa, attention-deficit/hyperactivity disorder, autism spectrum disorder, bipolar disorder, major depression, obsessive-compulsive disorder, schizophrenia, or Tourette syndrome (pleiotropy)	anorexia nervosa, obsessive-compulsive disorder, attention deficit hyperactivity disorder, Tourette syndrome, unipolar depression, schizophrenia, autism spectrum disorder, bipolar disorder	http://www.ebi.ac.uk/efo/EFO_0004215, http://www.ebi.ac.uk/efo/EFO_0004242, http://www.ebi.ac.uk/efo/EFO_0003888, http://www.ebi.ac.uk/efo/EFO_0004895, http://www.ebi.ac.uk/efo/EFO_0003761, http://www.ebi.ac.uk/efo/EFO_0000692, http://www.ebi.ac.uk/efo/EFO_0003756, http://www.ebi.ac.uk/efo/EFO_0000289	Genomic Relationships, Novel Loci, and Pleiotropic Mechanisms across Eight Psychiatric Disorders.	31835028	19,009 European ancestry ADHD cases, 3,495 European ancestry anorexia cases, 18,381 European ancestry autism cases, 20,352 European ancestry bipolar disorder cases, 130,664 European ancestry major depression cases, 2,688 European ancestry OCD cases, 33,640 European ancestry schizophrenia cases, 4,645 European ancestry Tourette's cases, 494,162 European ancestry controls	NA
rs778353	2	232923640	intron_variant	2e-11	anorexia nervosa, attention-deficit/hyperactivity disorder, autism spectrum disorder, bipolar disorder, major depression, obsessive-compulsive disorder, schizophrenia, or Tourette syndrome (pleiotropy)	anorexia nervosa, obsessive-compulsive disorder, attention deficit hyperactivity disorder, Tourette syndrome, unipolar depression, schizophrenia, autism spectrum disorder, bipolar disorder	http://www.ebi.ac.uk/efo/EFO_0004215, http://www.ebi.ac.uk/efo/EFO_0004242, http://www.ebi.ac.uk/efo/EFO_0003888, http://www.ebi.ac.uk/efo/EFO_0004895, http://www.ebi.ac.uk/efo/EFO_0003761, http://www.ebi.ac.uk/efo/EFO_0000692, http://www.ebi.ac.uk/efo/EFO_0003756, http://www.ebi.ac.uk/efo/EFO_0000289	Genomic Relationships, Novel Loci, and Pleiotropic Mechanisms across Eight Psychiatric Disorders.	31835028	19,009 European ancestry ADHD cases, 3,495 European ancestry anorexia cases, 18,381 European ancestry autism cases, 20,352 European ancestry bipolar disorder cases, 130,664 European ancestry major depression cases, 2,688 European ancestry OCD cases, 33,640 European ancestry schizophrenia cases, 4,645 European ancestry Tourette's cases, 494,162 European ancestry controls	NA
rs325506	5	104676602	intron_variant	3e-11	Autism and major depressive disorder (MTAG)	unipolar depression, autism spectrum disorder	http://www.ebi.ac.uk/efo/EFO_0003761, http://www.ebi.ac.uk/efo/EFO_0003756	Identification of common genetic risk variants for autism spectrum disorder.	30804558	18,381 European ancestry autism cases, 27,969 European ancestry controls, 111,902 major depression cases, 312,113 controls	NA
rs182908437	6	32542425	regulatory_region_variant	3e-11	Autism spectrum disorder or schizophrenia	schizophrenia, autism spectrum disorder	http://www.ebi.ac.uk/efo/EFO_0000692, http://www.ebi.ac.uk/efo/EFO_0003756	Meta-analysis of GWAS of over 16,000 individuals with autism spectrum disorder highlights a novel locus at 10q24.32 and a significant overlap with schizophrenia.	28540026	schizophrenia cases and controls (see Ripke, 2014), up to 6,197 European ancestry ASD cases, up to 7,377 European ancestry controls, up to 1,190 ASD cases, up to 1,190 controls	NA
rs149721896	6	32410726	intergenic_variant	3e-11	Autism spectrum disorder or schizophrenia	schizophrenia, autism spectrum disorder	http://www.ebi.ac.uk/efo/EFO_0000692, http://www.ebi.ac.uk/efo/EFO_0003756	Meta-analysis of GWAS of over 16,000 individuals with autism spectrum disorder highlights a novel locus at 10q24.32 and a significant overlap with schizophrenia.	28540026	schizophrenia cases and controls (see Ripke, 2014), up to 6,197 European ancestry ASD cases, up to 7,377 European ancestry controls, up to 1,190 ASD cases, up to 1,190 controls	NA
rs6434928	2	197439853	intergenic_variant	3e-11	Autism spectrum disorder or schizophrenia	schizophrenia, autism spectrum disorder	http://www.ebi.ac.uk/efo/EFO_0000692, http://www.ebi.ac.uk/efo/EFO_0003756	Meta-analysis of GWAS of over 16,000 individuals with autism spectrum disorder highlights a novel locus at 10q24.32 and a significant overlap with schizophrenia.	28540026	schizophrenia cases and controls (see Ripke, 2014), up to 6,197 European ancestry ASD cases, up to 7,377 European ancestry controls, up to 1,190 ASD cases, up to 1,190 controls	NA
rs4713071	6	27220140	intergenic_variant	3e-11	Autism spectrum disorder or schizophrenia	schizophrenia, autism spectrum disorder	http://www.ebi.ac.uk/efo/EFO_0000692, http://www.ebi.ac.uk/efo/EFO_0003756	Meta-analysis of GWAS of over 16,000 individuals with autism spectrum disorder highlights a novel locus at 10q24.32 and a significant overlap with schizophrenia.	28540026	schizophrenia cases and controls (see Ripke, 2014), up to 6,197 European ancestry ASD cases, up to 7,377 European ancestry controls, up to 1,190 ASD cases, up to 1,190 controls	NA
rs11753207	6	32584671	intron_variant	3e-11	Autism spectrum disorder or schizophrenia	schizophrenia, autism spectrum disorder	http://www.ebi.ac.uk/efo/EFO_0000692, http://www.ebi.ac.uk/efo/EFO_0003756	Meta-analysis of GWAS of over 16,000 individuals with autism spectrum disorder highlights a novel locus at 10q24.32 and a significant overlap with schizophrenia.	28540026	schizophrenia cases and controls (see Ripke, 2014), up to 6,197 European ancestry ASD cases, up to 7,377 European ancestry controls, up to 1,190 ASD cases, up to 1,190 controls	NA
rs191843781	6	32525190	intron_variant	3e-11	Autism spectrum disorder or schizophrenia	schizophrenia, autism spectrum disorder	http://www.ebi.ac.uk/efo/EFO_0000692, http://www.ebi.ac.uk/efo/EFO_0003756	Meta-analysis of GWAS of over 16,000 individuals with autism spectrum disorder highlights a novel locus at 10q24.32 and a significant overlap with schizophrenia.	28540026	schizophrenia cases and controls (see Ripke, 2014), up to 6,197 European ancestry ASD cases, up to 7,377 European ancestry controls, up to 1,190 ASD cases, up to 1,190 controls	NA
rs116182620	6	32511744	intergenic_variant	3e-11	Autism spectrum disorder or schizophrenia	schizophrenia, autism spectrum disorder	http://www.ebi.ac.uk/efo/EFO_0000692, http://www.ebi.ac.uk/efo/EFO_0003756	Meta-analysis of GWAS of over 16,000 individuals with autism spectrum disorder highlights a novel locus at 10q24.32 and a significant overlap with schizophrenia.	28540026	schizophrenia cases and controls (see Ripke, 2014), up to 6,197 European ancestry ASD cases, up to 7,377 European ancestry controls, up to 1,190 ASD cases, up to 1,190 controls	NA
rs2760981	6	32597688	intron_variant	4e-11	Autism spectrum disorder or schizophrenia	schizophrenia, autism spectrum disorder	http://www.ebi.ac.uk/efo/EFO_0000692, http://www.ebi.ac.uk/efo/EFO_0003756	Meta-analysis of GWAS of over 16,000 individuals with autism spectrum disorder highlights a novel locus at 10q24.32 and a significant overlap with schizophrenia.	28540026	schizophrenia cases and controls (see Ripke, 2014), up to 6,197 European ancestry ASD cases, up to 7,377 European ancestry controls, up to 1,190 ASD cases, up to 1,190 controls	NA
rs116067082	6	31222761	regulatory_region_variant	4e-11	Autism spectrum disorder or schizophrenia	schizophrenia, autism spectrum disorder	http://www.ebi.ac.uk/efo/EFO_0000692, http://www.ebi.ac.uk/efo/EFO_0003756	Meta-analysis of GWAS of over 16,000 individuals with autism spectrum disorder highlights a novel locus at 10q24.32 and a significant overlap with schizophrenia.	28540026	schizophrenia cases and controls (see Ripke, 2014), up to 6,197 European ancestry ASD cases, up to 7,377 European ancestry controls, up to 1,190 ASD cases, up to 1,190 controls	NA
rs142601889	6	32228798	intergenic_variant	4e-11	Autism spectrum disorder or schizophrenia	schizophrenia, autism spectrum disorder	http://www.ebi.ac.uk/efo/EFO_0000692, http://www.ebi.ac.uk/efo/EFO_0003756	Meta-analysis of GWAS of over 16,000 individuals with autism spectrum disorder highlights a novel locus at 10q24.32 and a significant overlap with schizophrenia.	28540026	schizophrenia cases and controls (see Ripke, 2014), up to 6,197 European ancestry ASD cases, up to 7,377 European ancestry controls, up to 1,190 ASD cases, up to 1,190 controls	NA
rs147976543	6	32566867	intron_variant	4e-11	Autism spectrum disorder or schizophrenia	schizophrenia, autism spectrum disorder	http://www.ebi.ac.uk/efo/EFO_0000692, http://www.ebi.ac.uk/efo/EFO_0003756	Meta-analysis of GWAS of over 16,000 individuals with autism spectrum disorder highlights a novel locus at 10q24.32 and a significant overlap with schizophrenia.	28540026	schizophrenia cases and controls (see Ripke, 2014), up to 6,197 European ancestry ASD cases, up to 7,377 European ancestry controls, up to 1,190 ASD cases, up to 1,190 controls	NA
rs116254153	6	32371870	5_prime_UTR_variant	4e-11	Autism spectrum disorder or schizophrenia	schizophrenia, autism spectrum disorder	http://www.ebi.ac.uk/efo/EFO_0000692, http://www.ebi.ac.uk/efo/EFO_0003756	Meta-analysis of GWAS of over 16,000 individuals with autism spectrum disorder highlights a novel locus at 10q24.32 and a significant overlap with schizophrenia.	28540026	schizophrenia cases and controls (see Ripke, 2014), up to 6,197 European ancestry ASD cases, up to 7,377 European ancestry controls, up to 1,190 ASD cases, up to 1,190 controls	NA
rs8054556	16	29946895	intron_variant	4e-11	anorexia nervosa, attention-deficit/hyperactivity disorder, autism spectrum disorder, bipolar disorder, major depression, obsessive-compulsive disorder, schizophrenia, or Tourette syndrome (pleiotropy)	anorexia nervosa, obsessive-compulsive disorder, attention deficit hyperactivity disorder, Tourette syndrome, unipolar depression, schizophrenia, autism spectrum disorder, bipolar disorder	http://www.ebi.ac.uk/efo/EFO_0004215, http://www.ebi.ac.uk/efo/EFO_0004242, http://www.ebi.ac.uk/efo/EFO_0003888, http://www.ebi.ac.uk/efo/EFO_0004895, http://www.ebi.ac.uk/efo/EFO_0003761, http://www.ebi.ac.uk/efo/EFO_0000692, http://www.ebi.ac.uk/efo/EFO_0003756, http://www.ebi.ac.uk/efo/EFO_0000289	Genomic Relationships, Novel Loci, and Pleiotropic Mechanisms across Eight Psychiatric Disorders.	31835028	19,009 European ancestry ADHD cases, 3,495 European ancestry anorexia cases, 18,381 European ancestry autism cases, 20,352 European ancestry bipolar disorder cases, 130,664 European ancestry major depression cases, 2,688 European ancestry OCD cases, 33,640 European ancestry schizophrenia cases, 4,645 European ancestry Tourette's cases, 494,162 European ancestry controls	NA
rs114204022	6	29972902	intron_variant	5e-11	Autism spectrum disorder or schizophrenia	schizophrenia, autism spectrum disorder	http://www.ebi.ac.uk/efo/EFO_0000692, http://www.ebi.ac.uk/efo/EFO_0003756	Meta-analysis of GWAS of over 16,000 individuals with autism spectrum disorder highlights a novel locus at 10q24.32 and a significant overlap with schizophrenia.	28540026	schizophrenia cases and controls (see Ripke, 2014), up to 6,197 European ancestry ASD cases, up to 7,377 European ancestry controls, up to 1,190 ASD cases, up to 1,190 controls	NA
rs115165987	6	32239404	intergenic_variant	5e-11	Autism spectrum disorder or schizophrenia	schizophrenia, autism spectrum disorder	http://www.ebi.ac.uk/efo/EFO_0000692, http://www.ebi.ac.uk/efo/EFO_0003756	Meta-analysis of GWAS of over 16,000 individuals with autism spectrum disorder highlights a novel locus at 10q24.32 and a significant overlap with schizophrenia.	28540026	schizophrenia cases and controls (see Ripke, 2014), up to 6,197 European ancestry ASD cases, up to 7,377 European ancestry controls, up to 1,190 ASD cases, up to 1,190 controls	NA
rs9636107	18	55532886	intron_variant	5e-11	Autism spectrum disorder or schizophrenia	schizophrenia, autism spectrum disorder	http://www.ebi.ac.uk/efo/EFO_0000692, http://www.ebi.ac.uk/efo/EFO_0003756	Meta-analysis of GWAS of over 16,000 individuals with autism spectrum disorder highlights a novel locus at 10q24.32 and a significant overlap with schizophrenia.	28540026	schizophrenia cases and controls (see Ripke, 2014), up to 6,197 European ancestry ASD cases, up to 7,377 European ancestry controls, up to 1,190 ASD cases, up to 1,190 controls	NA
rs41563	7	105212207	intron_variant	5e-11	Autism spectrum disorder or schizophrenia	schizophrenia, autism spectrum disorder	http://www.ebi.ac.uk/efo/EFO_0000692, http://www.ebi.ac.uk/efo/EFO_0003756	Meta-analysis of GWAS of over 16,000 individuals with autism spectrum disorder highlights a novel locus at 10q24.32 and a significant overlap with schizophrenia.	28540026	schizophrenia cases and controls (see Ripke, 2014), up to 6,197 European ancestry ASD cases, up to 7,377 European ancestry controls, up to 1,190 ASD cases, up to 1,190 controls	NA
rs35828350	15	84812610	intergenic_variant	6e-11	Autism spectrum disorder or schizophrenia	schizophrenia, autism spectrum disorder	http://www.ebi.ac.uk/efo/EFO_0000692, http://www.ebi.ac.uk/efo/EFO_0003756	Meta-analysis of GWAS of over 16,000 individuals with autism spectrum disorder highlights a novel locus at 10q24.32 and a significant overlap with schizophrenia.	28540026	schizophrenia cases and controls (see Ripke, 2014), up to 6,197 European ancestry ASD cases, up to 7,377 European ancestry controls, up to 1,190 ASD cases, up to 1,190 controls	NA
rs764284	6	27344299	intergenic_variant	6e-11	Autism spectrum disorder or schizophrenia	schizophrenia, autism spectrum disorder	http://www.ebi.ac.uk/efo/EFO_0000692, http://www.ebi.ac.uk/efo/EFO_0003756	Meta-analysis of GWAS of over 16,000 individuals with autism spectrum disorder highlights a novel locus at 10q24.32 and a significant overlap with schizophrenia.	28540026	schizophrenia cases and controls (see Ripke, 2014), up to 6,197 European ancestry ASD cases, up to 7,377 European ancestry controls, up to 1,190 ASD cases, up to 1,190 controls	NA
rs115325719	6	32963018	intron_variant	6e-11	Autism spectrum disorder or schizophrenia	schizophrenia, autism spectrum disorder	http://www.ebi.ac.uk/efo/EFO_0000692, http://www.ebi.ac.uk/efo/EFO_0003756	Meta-analysis of GWAS of over 16,000 individuals with autism spectrum disorder highlights a novel locus at 10q24.32 and a significant overlap with schizophrenia.	28540026	schizophrenia cases and controls (see Ripke, 2014), up to 6,197 European ancestry ASD cases, up to 7,377 European ancestry controls, up to 1,190 ASD cases, up to 1,190 controls	NA
rs7193263	16	6265879	intron_variant	6e-11	anorexia nervosa, attention-deficit/hyperactivity disorder, autism spectrum disorder, bipolar disorder, major depression, obsessive-compulsive disorder, schizophrenia, or Tourette syndrome (pleiotropy)	anorexia nervosa, obsessive-compulsive disorder, attention deficit hyperactivity disorder, Tourette syndrome, unipolar depression, schizophrenia, autism spectrum disorder, bipolar disorder	http://www.ebi.ac.uk/efo/EFO_0004215, http://www.ebi.ac.uk/efo/EFO_0004242, http://www.ebi.ac.uk/efo/EFO_0003888, http://www.ebi.ac.uk/efo/EFO_0004895, http://www.ebi.ac.uk/efo/EFO_0003761, http://www.ebi.ac.uk/efo/EFO_0000692, http://www.ebi.ac.uk/efo/EFO_0003756, http://www.ebi.ac.uk/efo/EFO_0000289	Genomic Relationships, Novel Loci, and Pleiotropic Mechanisms across Eight Psychiatric Disorders.	31835028	19,009 European ancestry ADHD cases, 3,495 European ancestry anorexia cases, 18,381 European ancestry autism cases, 20,352 European ancestry bipolar disorder cases, 130,664 European ancestry major depression cases, 2,688 European ancestry OCD cases, 33,640 European ancestry schizophrenia cases, 4,645 European ancestry Tourette's cases, 494,162 European ancestry controls	NA
rs13240464	7	111258859	intron_variant	6e-11	anorexia nervosa, attention-deficit/hyperactivity disorder, autism spectrum disorder, bipolar disorder, major depression, obsessive-compulsive disorder, schizophrenia, or Tourette syndrome (pleiotropy)	anorexia nervosa, obsessive-compulsive disorder, attention deficit hyperactivity disorder, Tourette syndrome, unipolar depression, schizophrenia, autism spectrum disorder, bipolar disorder	http://www.ebi.ac.uk/efo/EFO_0004215, http://www.ebi.ac.uk/efo/EFO_0004242, http://www.ebi.ac.uk/efo/EFO_0003888, http://www.ebi.ac.uk/efo/EFO_0004895, http://www.ebi.ac.uk/efo/EFO_0003761, http://www.ebi.ac.uk/efo/EFO_0000692, http://www.ebi.ac.uk/efo/EFO_0003756, http://www.ebi.ac.uk/efo/EFO_0000289	Genomic Relationships, Novel Loci, and Pleiotropic Mechanisms across Eight Psychiatric Disorders.	31835028	19,009 European ancestry ADHD cases, 3,495 European ancestry anorexia cases, 18,381 European ancestry autism cases, 20,352 European ancestry bipolar disorder cases, 130,664 European ancestry major depression cases, 2,688 European ancestry OCD cases, 33,640 European ancestry schizophrenia cases, 4,645 European ancestry Tourette's cases, 494,162 European ancestry controls	NA
rs149915948	6	30639723	intron_variant	7e-11	Autism spectrum disorder or schizophrenia	schizophrenia, autism spectrum disorder	http://www.ebi.ac.uk/efo/EFO_0000692, http://www.ebi.ac.uk/efo/EFO_0003756	Meta-analysis of GWAS of over 16,000 individuals with autism spectrum disorder highlights a novel locus at 10q24.32 and a significant overlap with schizophrenia.	28540026	schizophrenia cases and controls (see Ripke, 2014), up to 6,197 European ancestry ASD cases, up to 7,377 European ancestry controls, up to 1,190 ASD cases, up to 1,190 controls	NA
rs17843707	6	32654605	intergenic_variant	7e-11	Autism spectrum disorder or schizophrenia	schizophrenia, autism spectrum disorder	http://www.ebi.ac.uk/efo/EFO_0000692, http://www.ebi.ac.uk/efo/EFO_0003756	Meta-analysis of GWAS of over 16,000 individuals with autism spectrum disorder highlights a novel locus at 10q24.32 and a significant overlap with schizophrenia.	28540026	schizophrenia cases and controls (see Ripke, 2014), up to 6,197 European ancestry ASD cases, up to 7,377 European ancestry controls, up to 1,190 ASD cases, up to 1,190 controls	NA
rs79879286	7	24786970	intron_variant	7e-11	anorexia nervosa, attention-deficit/hyperactivity disorder, autism spectrum disorder, bipolar disorder, major depression, obsessive-compulsive disorder, schizophrenia, or Tourette syndrome (pleiotropy)	anorexia nervosa, obsessive-compulsive disorder, attention deficit hyperactivity disorder, Tourette syndrome, unipolar depression, schizophrenia, autism spectrum disorder, bipolar disorder	http://www.ebi.ac.uk/efo/EFO_0004215, http://www.ebi.ac.uk/efo/EFO_0004242, http://www.ebi.ac.uk/efo/EFO_0003888, http://www.ebi.ac.uk/efo/EFO_0004895, http://www.ebi.ac.uk/efo/EFO_0003761, http://www.ebi.ac.uk/efo/EFO_0000692, http://www.ebi.ac.uk/efo/EFO_0003756, http://www.ebi.ac.uk/efo/EFO_0000289	Genomic Relationships, Novel Loci, and Pleiotropic Mechanisms across Eight Psychiatric Disorders.	31835028	19,009 European ancestry ADHD cases, 3,495 European ancestry anorexia cases, 18,381 European ancestry autism cases, 20,352 European ancestry bipolar disorder cases, 130,664 European ancestry major depression cases, 2,688 European ancestry OCD cases, 33,640 European ancestry schizophrenia cases, 4,645 European ancestry Tourette's cases, 494,162 European ancestry controls	NA
rs631399	15	37393066	intron_variant	7e-11	anorexia nervosa, attention-deficit/hyperactivity disorder, autism spectrum disorder, bipolar disorder, major depression, obsessive-compulsive disorder, schizophrenia, or Tourette syndrome (pleiotropy)	anorexia nervosa, obsessive-compulsive disorder, attention deficit hyperactivity disorder, Tourette syndrome, unipolar depression, schizophrenia, autism spectrum disorder, bipolar disorder	http://www.ebi.ac.uk/efo/EFO_0004215, http://www.ebi.ac.uk/efo/EFO_0004242, http://www.ebi.ac.uk/efo/EFO_0003888, http://www.ebi.ac.uk/efo/EFO_0004895, http://www.ebi.ac.uk/efo/EFO_0003761, http://www.ebi.ac.uk/efo/EFO_0000692, http://www.ebi.ac.uk/efo/EFO_0003756, http://www.ebi.ac.uk/efo/EFO_0000289	Genomic Relationships, Novel Loci, and Pleiotropic Mechanisms across Eight Psychiatric Disorders.	31835028	19,009 European ancestry ADHD cases, 3,495 European ancestry anorexia cases, 18,381 European ancestry autism cases, 20,352 European ancestry bipolar disorder cases, 130,664 European ancestry major depression cases, 2,688 European ancestry OCD cases, 33,640 European ancestry schizophrenia cases, 4,645 European ancestry Tourette's cases, 494,162 European ancestry controls	NA
rs732381	22	39655161	intron_variant	7e-11	anorexia nervosa, attention-deficit/hyperactivity disorder, autism spectrum disorder, bipolar disorder, major depression, obsessive-compulsive disorder, schizophrenia, or Tourette syndrome (pleiotropy)	anorexia nervosa, obsessive-compulsive disorder, attention deficit hyperactivity disorder, Tourette syndrome, unipolar depression, schizophrenia, autism spectrum disorder, bipolar disorder	http://www.ebi.ac.uk/efo/EFO_0004215, http://www.ebi.ac.uk/efo/EFO_0004242, http://www.ebi.ac.uk/efo/EFO_0003888, http://www.ebi.ac.uk/efo/EFO_0004895, http://www.ebi.ac.uk/efo/EFO_0003761, http://www.ebi.ac.uk/efo/EFO_0000692, http://www.ebi.ac.uk/efo/EFO_0003756, http://www.ebi.ac.uk/efo/EFO_0000289	Genomic Relationships, Novel Loci, and Pleiotropic Mechanisms across Eight Psychiatric Disorders.	31835028	19,009 European ancestry ADHD cases, 3,495 European ancestry anorexia cases, 18,381 European ancestry autism cases, 20,352 European ancestry bipolar disorder cases, 130,664 European ancestry major depression cases, 2,688 European ancestry OCD cases, 33,640 European ancestry schizophrenia cases, 4,645 European ancestry Tourette's cases, 494,162 European ancestry controls	NA
rs1150688	6	28195002	intergenic_variant	8e-11	Autism spectrum disorder or schizophrenia	schizophrenia, autism spectrum disorder	http://www.ebi.ac.uk/efo/EFO_0000692, http://www.ebi.ac.uk/efo/EFO_0003756	Meta-analysis of GWAS of over 16,000 individuals with autism spectrum disorder highlights a novel locus at 10q24.32 and a significant overlap with schizophrenia.	28540026	schizophrenia cases and controls (see Ripke, 2014), up to 6,197 European ancestry ASD cases, up to 7,377 European ancestry controls, up to 1,190 ASD cases, up to 1,190 controls	NA
rs189600472	6	32526320	intron_variant	8e-11	Autism spectrum disorder or schizophrenia	schizophrenia, autism spectrum disorder	http://www.ebi.ac.uk/efo/EFO_0000692, http://www.ebi.ac.uk/efo/EFO_0003756	Meta-analysis of GWAS of over 16,000 individuals with autism spectrum disorder highlights a novel locus at 10q24.32 and a significant overlap with schizophrenia.	28540026	schizophrenia cases and controls (see Ripke, 2014), up to 6,197 European ancestry ASD cases, up to 7,377 European ancestry controls, up to 1,190 ASD cases, up to 1,190 controls	NA
rs3798869	6	83618941	intron_variant	8e-11	anorexia nervosa, attention-deficit/hyperactivity disorder, autism spectrum disorder, bipolar disorder, major depression, obsessive-compulsive disorder, schizophrenia, or Tourette syndrome (pleiotropy)	anorexia nervosa, obsessive-compulsive disorder, attention deficit hyperactivity disorder, Tourette syndrome, unipolar depression, schizophrenia, autism spectrum disorder, bipolar disorder	http://www.ebi.ac.uk/efo/EFO_0004215, http://www.ebi.ac.uk/efo/EFO_0004242, http://www.ebi.ac.uk/efo/EFO_0003888, http://www.ebi.ac.uk/efo/EFO_0004895, http://www.ebi.ac.uk/efo/EFO_0003761, http://www.ebi.ac.uk/efo/EFO_0000692, http://www.ebi.ac.uk/efo/EFO_0003756, http://www.ebi.ac.uk/efo/EFO_0000289	Genomic Relationships, Novel Loci, and Pleiotropic Mechanisms across Eight Psychiatric Disorders.	31835028	19,009 European ancestry ADHD cases, 3,495 European ancestry anorexia cases, 18,381 European ancestry autism cases, 20,352 European ancestry bipolar disorder cases, 130,664 European ancestry major depression cases, 2,688 European ancestry OCD cases, 33,640 European ancestry schizophrenia cases, 4,645 European ancestry Tourette's cases, 494,162 European ancestry controls	NA
rs5757717	22	39546229	regulatory_region_variant	9e-11	anorexia nervosa, attention-deficit/hyperactivity disorder, autism spectrum disorder, bipolar disorder, major depression, obsessive-compulsive disorder, schizophrenia, or Tourette syndrome (pleiotropy)	anorexia nervosa, obsessive-compulsive disorder, attention deficit hyperactivity disorder, Tourette syndrome, unipolar depression, schizophrenia, autism spectrum disorder, bipolar disorder	http://www.ebi.ac.uk/efo/EFO_0004215, http://www.ebi.ac.uk/efo/EFO_0004242, http://www.ebi.ac.uk/efo/EFO_0003888, http://www.ebi.ac.uk/efo/EFO_0004895, http://www.ebi.ac.uk/efo/EFO_0003761, http://www.ebi.ac.uk/efo/EFO_0000692, http://www.ebi.ac.uk/efo/EFO_0003756, http://www.ebi.ac.uk/efo/EFO_0000289	Genomic Relationships, Novel Loci, and Pleiotropic Mechanisms across Eight Psychiatric Disorders.	31835028	19,009 European ancestry ADHD cases, 3,495 European ancestry anorexia cases, 18,381 European ancestry autism cases, 20,352 European ancestry bipolar disorder cases, 130,664 European ancestry major depression cases, 2,688 European ancestry OCD cases, 33,640 European ancestry schizophrenia cases, 4,645 European ancestry Tourette's cases, 494,162 European ancestry controls	NA
rs145501595	6	29445191	intron_variant	1e-10	Autism spectrum disorder or schizophrenia	schizophrenia, autism spectrum disorder	http://www.ebi.ac.uk/efo/EFO_0000692, http://www.ebi.ac.uk/efo/EFO_0003756	Meta-analysis of GWAS of over 16,000 individuals with autism spectrum disorder highlights a novel locus at 10q24.32 and a significant overlap with schizophrenia.	28540026	schizophrenia cases and controls (see Ripke, 2014), up to 6,197 European ancestry ASD cases, up to 7,377 European ancestry controls, up to 1,190 ASD cases, up to 1,190 controls	NA
rs4642619	8	110475239	intergenic_variant	1e-10	Autism spectrum disorder or schizophrenia	schizophrenia, autism spectrum disorder	http://www.ebi.ac.uk/efo/EFO_0000692, http://www.ebi.ac.uk/efo/EFO_0003756	Meta-analysis of GWAS of over 16,000 individuals with autism spectrum disorder highlights a novel locus at 10q24.32 and a significant overlap with schizophrenia.	28540026	schizophrenia cases and controls (see Ripke, 2014), up to 6,197 European ancestry ASD cases, up to 7,377 European ancestry controls, up to 1,190 ASD cases, up to 1,190 controls	NA
rs117616320	6	32526927	intron_variant	1e-10	Autism spectrum disorder or schizophrenia	schizophrenia, autism spectrum disorder	http://www.ebi.ac.uk/efo/EFO_0000692, http://www.ebi.ac.uk/efo/EFO_0003756	Meta-analysis of GWAS of over 16,000 individuals with autism spectrum disorder highlights a novel locus at 10q24.32 and a significant overlap with schizophrenia.	28540026	schizophrenia cases and controls (see Ripke, 2014), up to 6,197 European ancestry ASD cases, up to 7,377 European ancestry controls, up to 1,190 ASD cases, up to 1,190 controls	NA
rs12704290	7	86798310	intron_variant	1e-10	Autism spectrum disorder or schizophrenia	schizophrenia, autism spectrum disorder	http://www.ebi.ac.uk/efo/EFO_0000692, http://www.ebi.ac.uk/efo/EFO_0003756	Meta-analysis of GWAS of over 16,000 individuals with autism spectrum disorder highlights a novel locus at 10q24.32 and a significant overlap with schizophrenia.	28540026	schizophrenia cases and controls (see Ripke, 2014), up to 6,197 European ancestry ASD cases, up to 7,377 European ancestry controls, up to 1,190 ASD cases, up to 1,190 controls	NA
rs4702	15	90883330	3_prime_UTR_variant	1e-10	Autism spectrum disorder or schizophrenia	schizophrenia, autism spectrum disorder	http://www.ebi.ac.uk/efo/EFO_0000692, http://www.ebi.ac.uk/efo/EFO_0003756	Meta-analysis of GWAS of over 16,000 individuals with autism spectrum disorder highlights a novel locus at 10q24.32 and a significant overlap with schizophrenia.	28540026	schizophrenia cases and controls (see Ripke, 2014), up to 6,197 European ancestry ASD cases, up to 7,377 European ancestry controls, up to 1,190 ASD cases, up to 1,190 controls	NA
rs2176546	2	57929637	intron_variant	1e-10	Autism spectrum disorder or schizophrenia	schizophrenia, autism spectrum disorder	http://www.ebi.ac.uk/efo/EFO_0000692, http://www.ebi.ac.uk/efo/EFO_0003756	Meta-analysis of GWAS of over 16,000 individuals with autism spectrum disorder highlights a novel locus at 10q24.32 and a significant overlap with schizophrenia.	28540026	schizophrenia cases and controls (see Ripke, 2014), up to 6,197 European ancestry ASD cases, up to 7,377 European ancestry controls, up to 1,190 ASD cases, up to 1,190 controls	NA
rs149787317	6	32631878	intron_variant	1e-10	Autism spectrum disorder or schizophrenia	schizophrenia, autism spectrum disorder	http://www.ebi.ac.uk/efo/EFO_0000692, http://www.ebi.ac.uk/efo/EFO_0003756	Meta-analysis of GWAS of over 16,000 individuals with autism spectrum disorder highlights a novel locus at 10q24.32 and a significant overlap with schizophrenia.	28540026	schizophrenia cases and controls (see Ripke, 2014), up to 6,197 European ancestry ASD cases, up to 7,377 European ancestry controls, up to 1,190 ASD cases, up to 1,190 controls	NA
rs11570190	11	57792980	intron_variant	1e-10	anorexia nervosa, attention-deficit/hyperactivity disorder, autism spectrum disorder, bipolar disorder, major depression, obsessive-compulsive disorder, schizophrenia, or Tourette syndrome (pleiotropy)	anorexia nervosa, obsessive-compulsive disorder, attention deficit hyperactivity disorder, Tourette syndrome, unipolar depression, schizophrenia, autism spectrum disorder, bipolar disorder	http://www.ebi.ac.uk/efo/EFO_0004215, http://www.ebi.ac.uk/efo/EFO_0004242, http://www.ebi.ac.uk/efo/EFO_0003888, http://www.ebi.ac.uk/efo/EFO_0004895, http://www.ebi.ac.uk/efo/EFO_0003761, http://www.ebi.ac.uk/efo/EFO_0000692, http://www.ebi.ac.uk/efo/EFO_0003756, http://www.ebi.ac.uk/efo/EFO_0000289	Genomic Relationships, Novel Loci, and Pleiotropic Mechanisms across Eight Psychiatric Disorders.	31835028	19,009 European ancestry ADHD cases, 3,495 European ancestry anorexia cases, 18,381 European ancestry autism cases, 20,352 European ancestry bipolar disorder cases, 130,664 European ancestry major depression cases, 2,688 European ancestry OCD cases, 33,640 European ancestry schizophrenia cases, 4,645 European ancestry Tourette's cases, 494,162 European ancestry controls	NA
rs4391122	5	61302716	intron_variant	1e-10	anorexia nervosa, attention-deficit/hyperactivity disorder, autism spectrum disorder, bipolar disorder, major depression, obsessive-compulsive disorder, schizophrenia, or Tourette syndrome (pleiotropy)	anorexia nervosa, obsessive-compulsive disorder, attention deficit hyperactivity disorder, Tourette syndrome, unipolar depression, schizophrenia, autism spectrum disorder, bipolar disorder	http://www.ebi.ac.uk/efo/EFO_0004215, http://www.ebi.ac.uk/efo/EFO_0004242, http://www.ebi.ac.uk/efo/EFO_0003888, http://www.ebi.ac.uk/efo/EFO_0004895, http://www.ebi.ac.uk/efo/EFO_0003761, http://www.ebi.ac.uk/efo/EFO_0000692, http://www.ebi.ac.uk/efo/EFO_0003756, http://www.ebi.ac.uk/efo/EFO_0000289	Genomic Relationships, Novel Loci, and Pleiotropic Mechanisms across Eight Psychiatric Disorders.	31835028	19,009 European ancestry ADHD cases, 3,495 European ancestry anorexia cases, 18,381 European ancestry autism cases, 20,352 European ancestry bipolar disorder cases, 130,664 European ancestry major depression cases, 2,688 European ancestry OCD cases, 33,640 European ancestry schizophrenia cases, 4,645 European ancestry Tourette's cases, 494,162 European ancestry controls	NA
rs7071123	10	18437289	intron_variant	1e-10	anorexia nervosa, attention-deficit/hyperactivity disorder, autism spectrum disorder, bipolar disorder, major depression, obsessive-compulsive disorder, schizophrenia, or Tourette syndrome (pleiotropy)	anorexia nervosa, obsessive-compulsive disorder, attention deficit hyperactivity disorder, Tourette syndrome, unipolar depression, schizophrenia, autism spectrum disorder, bipolar disorder	http://www.ebi.ac.uk/efo/EFO_0004215, http://www.ebi.ac.uk/efo/EFO_0004242, http://www.ebi.ac.uk/efo/EFO_0003888, http://www.ebi.ac.uk/efo/EFO_0004895, http://www.ebi.ac.uk/efo/EFO_0003761, http://www.ebi.ac.uk/efo/EFO_0000692, http://www.ebi.ac.uk/efo/EFO_0003756, http://www.ebi.ac.uk/efo/EFO_0000289	Genomic Relationships, Novel Loci, and Pleiotropic Mechanisms across Eight Psychiatric Disorders.	31835028	19,009 European ancestry ADHD cases, 3,495 European ancestry anorexia cases, 18,381 European ancestry autism cases, 20,352 European ancestry bipolar disorder cases, 130,664 European ancestry major depression cases, 2,688 European ancestry OCD cases, 33,640 European ancestry schizophrenia cases, 4,645 European ancestry Tourette's cases, 494,162 European ancestry controls	NA
rs12712388	2	22323759	intron_variant	1e-10	anorexia nervosa, attention-deficit/hyperactivity disorder, autism spectrum disorder, bipolar disorder, major depression, obsessive-compulsive disorder, schizophrenia, or Tourette syndrome (pleiotropy)	anorexia nervosa, obsessive-compulsive disorder, attention deficit hyperactivity disorder, Tourette syndrome, unipolar depression, schizophrenia, autism spectrum disorder, bipolar disorder	http://www.ebi.ac.uk/efo/EFO_0004215, http://www.ebi.ac.uk/efo/EFO_0004242, http://www.ebi.ac.uk/efo/EFO_0003888, http://www.ebi.ac.uk/efo/EFO_0004895, http://www.ebi.ac.uk/efo/EFO_0003761, http://www.ebi.ac.uk/efo/EFO_0000692, http://www.ebi.ac.uk/efo/EFO_0003756, http://www.ebi.ac.uk/efo/EFO_0000289	Genomic Relationships, Novel Loci, and Pleiotropic Mechanisms across Eight Psychiatric Disorders.	31835028	19,009 European ancestry ADHD cases, 3,495 European ancestry anorexia cases, 18,381 European ancestry autism cases, 20,352 European ancestry bipolar disorder cases, 130,664 European ancestry major depression cases, 2,688 European ancestry OCD cases, 33,640 European ancestry schizophrenia cases, 4,645 European ancestry Tourette's cases, 494,162 European ancestry controls	NA
rs35225200	4	102225731	intergenic_variant	1e-10	anorexia nervosa, attention-deficit/hyperactivity disorder, autism spectrum disorder, bipolar disorder, major depression, obsessive-compulsive disorder, schizophrenia, or Tourette syndrome (pleiotropy)	anorexia nervosa, obsessive-compulsive disorder, attention deficit hyperactivity disorder, Tourette syndrome, unipolar depression, schizophrenia, autism spectrum disorder, bipolar disorder	http://www.ebi.ac.uk/efo/EFO_0004215, http://www.ebi.ac.uk/efo/EFO_0004242, http://www.ebi.ac.uk/efo/EFO_0003888, http://www.ebi.ac.uk/efo/EFO_0004895, http://www.ebi.ac.uk/efo/EFO_0003761, http://www.ebi.ac.uk/efo/EFO_0000692, http://www.ebi.ac.uk/efo/EFO_0003756, http://www.ebi.ac.uk/efo/EFO_0000289	Genomic Relationships, Novel Loci, and Pleiotropic Mechanisms across Eight Psychiatric Disorders.	31835028	19,009 European ancestry ADHD cases, 3,495 European ancestry anorexia cases, 18,381 European ancestry autism cases, 20,352 European ancestry bipolar disorder cases, 130,664 European ancestry major depression cases, 2,688 European ancestry OCD cases, 33,640 European ancestry schizophrenia cases, 4,645 European ancestry Tourette's cases, 494,162 European ancestry controls	NA
rs4307059	5	25967594	intron_variant	2e-10	Autism	autism	http://www.ebi.ac.uk/efo/EFO_0003758	Common genetic variants on 5p14.1 associate with autism spectrum disorders.	19404256	3,101 European ancestry individuals from 780 families, 1,204 European ancestry cases, 6,491 European ancestry controls	1,390 European ancestry individuals from 447 families, 108 European ancestry cases, 540 European ancestry controls
rs369637	6	32058086	synonymous_variant	2e-10	Autism spectrum disorder or schizophrenia	schizophrenia, autism spectrum disorder	http://www.ebi.ac.uk/efo/EFO_0000692, http://www.ebi.ac.uk/efo/EFO_0003756	Meta-analysis of GWAS of over 16,000 individuals with autism spectrum disorder highlights a novel locus at 10q24.32 and a significant overlap with schizophrenia.	28540026	schizophrenia cases and controls (see Ripke, 2014), up to 6,197 European ancestry ASD cases, up to 7,377 European ancestry controls, up to 1,190 ASD cases, up to 1,190 controls	NA
rs114291394	6	31383745	intergenic_variant	2e-10	Autism spectrum disorder or schizophrenia	schizophrenia, autism spectrum disorder	http://www.ebi.ac.uk/efo/EFO_0000692, http://www.ebi.ac.uk/efo/EFO_0003756	Meta-analysis of GWAS of over 16,000 individuals with autism spectrum disorder highlights a novel locus at 10q24.32 and a significant overlap with schizophrenia.	28540026	schizophrenia cases and controls (see Ripke, 2014), up to 6,197 European ancestry ASD cases, up to 7,377 European ancestry controls, up to 1,190 ASD cases, up to 1,190 controls	NA
rs11740474	5	154301187	intron_variant	2e-10	Autism spectrum disorder or schizophrenia	schizophrenia, autism spectrum disorder	http://www.ebi.ac.uk/efo/EFO_0000692, http://www.ebi.ac.uk/efo/EFO_0003756	Meta-analysis of GWAS of over 16,000 individuals with autism spectrum disorder highlights a novel locus at 10q24.32 and a significant overlap with schizophrenia.	28540026	schizophrenia cases and controls (see Ripke, 2014), up to 6,197 European ancestry ASD cases, up to 7,377 European ancestry controls, up to 1,190 ASD cases, up to 1,190 controls	NA
rs12925872	16	13658499	intergenic_variant	2e-10	Autism spectrum disorder or schizophrenia	schizophrenia, autism spectrum disorder	http://www.ebi.ac.uk/efo/EFO_0000692, http://www.ebi.ac.uk/efo/EFO_0003756	Meta-analysis of GWAS of over 16,000 individuals with autism spectrum disorder highlights a novel locus at 10q24.32 and a significant overlap with schizophrenia.	28540026	schizophrenia cases and controls (see Ripke, 2014), up to 6,197 European ancestry ASD cases, up to 7,377 European ancestry controls, up to 1,190 ASD cases, up to 1,190 controls	NA
rs116460775	6	32243308	intergenic_variant	2e-10	Autism spectrum disorder or schizophrenia	schizophrenia, autism spectrum disorder	http://www.ebi.ac.uk/efo/EFO_0000692, http://www.ebi.ac.uk/efo/EFO_0003756	Meta-analysis of GWAS of over 16,000 individuals with autism spectrum disorder highlights a novel locus at 10q24.32 and a significant overlap with schizophrenia.	28540026	schizophrenia cases and controls (see Ripke, 2014), up to 6,197 European ancestry ASD cases, up to 7,377 European ancestry controls, up to 1,190 ASD cases, up to 1,190 controls	NA
rs114838832	6	30937536	intron_variant	2e-10	Autism spectrum disorder or schizophrenia	schizophrenia, autism spectrum disorder	http://www.ebi.ac.uk/efo/EFO_0000692, http://www.ebi.ac.uk/efo/EFO_0003756	Meta-analysis of GWAS of over 16,000 individuals with autism spectrum disorder highlights a novel locus at 10q24.32 and a significant overlap with schizophrenia.	28540026	schizophrenia cases and controls (see Ripke, 2014), up to 6,197 European ancestry ASD cases, up to 7,377 European ancestry controls, up to 1,190 ASD cases, up to 1,190 controls	NA
rs10791097	11	130848735	intron_variant	2e-10	anorexia nervosa, attention-deficit/hyperactivity disorder, autism spectrum disorder, bipolar disorder, major depression, obsessive-compulsive disorder, schizophrenia, or Tourette syndrome (pleiotropy)	anorexia nervosa, obsessive-compulsive disorder, attention deficit hyperactivity disorder, Tourette syndrome, unipolar depression, schizophrenia, autism spectrum disorder, bipolar disorder	http://www.ebi.ac.uk/efo/EFO_0004215, http://www.ebi.ac.uk/efo/EFO_0004242, http://www.ebi.ac.uk/efo/EFO_0003888, http://www.ebi.ac.uk/efo/EFO_0004895, http://www.ebi.ac.uk/efo/EFO_0003761, http://www.ebi.ac.uk/efo/EFO_0000692, http://www.ebi.ac.uk/efo/EFO_0003756, http://www.ebi.ac.uk/efo/EFO_0000289	Genomic Relationships, Novel Loci, and Pleiotropic Mechanisms across Eight Psychiatric Disorders.	31835028	19,009 European ancestry ADHD cases, 3,495 European ancestry anorexia cases, 18,381 European ancestry autism cases, 20,352 European ancestry bipolar disorder cases, 130,664 European ancestry major depression cases, 2,688 European ancestry OCD cases, 33,640 European ancestry schizophrenia cases, 4,645 European ancestry Tourette's cases, 494,162 European ancestry controls	NA
rs35610290	2	193514178	intergenic_variant	2e-10	anorexia nervosa, attention-deficit/hyperactivity disorder, autism spectrum disorder, bipolar disorder, major depression, obsessive-compulsive disorder, schizophrenia, or Tourette syndrome (pleiotropy)	anorexia nervosa, obsessive-compulsive disorder, attention deficit hyperactivity disorder, Tourette syndrome, unipolar depression, schizophrenia, autism spectrum disorder, bipolar disorder	http://www.ebi.ac.uk/efo/EFO_0004215, http://www.ebi.ac.uk/efo/EFO_0004242, http://www.ebi.ac.uk/efo/EFO_0003888, http://www.ebi.ac.uk/efo/EFO_0004895, http://www.ebi.ac.uk/efo/EFO_0003761, http://www.ebi.ac.uk/efo/EFO_0000692, http://www.ebi.ac.uk/efo/EFO_0003756, http://www.ebi.ac.uk/efo/EFO_0000289	Genomic Relationships, Novel Loci, and Pleiotropic Mechanisms across Eight Psychiatric Disorders.	31835028	19,009 European ancestry ADHD cases, 3,495 European ancestry anorexia cases, 18,381 European ancestry autism cases, 20,352 European ancestry bipolar disorder cases, 130,664 European ancestry major depression cases, 2,688 European ancestry OCD cases, 33,640 European ancestry schizophrenia cases, 4,645 European ancestry Tourette's cases, 494,162 European ancestry controls	NA
rs114812317	6	32531497	intergenic_variant	3e-10	Autism spectrum disorder or schizophrenia	schizophrenia, autism spectrum disorder	http://www.ebi.ac.uk/efo/EFO_0000692, http://www.ebi.ac.uk/efo/EFO_0003756	Meta-analysis of GWAS of over 16,000 individuals with autism spectrum disorder highlights a novel locus at 10q24.32 and a significant overlap with schizophrenia.	28540026	schizophrenia cases and controls (see Ripke, 2014), up to 6,197 European ancestry ASD cases, up to 7,377 European ancestry controls, up to 1,190 ASD cases, up to 1,190 controls	NA
rs9469174	6	32557141	intron_variant	3e-10	Autism spectrum disorder or schizophrenia	schizophrenia, autism spectrum disorder	http://www.ebi.ac.uk/efo/EFO_0000692, http://www.ebi.ac.uk/efo/EFO_0003756	Meta-analysis of GWAS of over 16,000 individuals with autism spectrum disorder highlights a novel locus at 10q24.32 and a significant overlap with schizophrenia.	28540026	schizophrenia cases and controls (see Ripke, 2014), up to 6,197 European ancestry ASD cases, up to 7,377 European ancestry controls, up to 1,190 ASD cases, up to 1,190 controls	NA
rs7801375	7	131882504	intergenic_variant	3e-10	Autism spectrum disorder or schizophrenia	schizophrenia, autism spectrum disorder	http://www.ebi.ac.uk/efo/EFO_0000692, http://www.ebi.ac.uk/efo/EFO_0003756	Meta-analysis of GWAS of over 16,000 individuals with autism spectrum disorder highlights a novel locus at 10q24.32 and a significant overlap with schizophrenia.	28540026	schizophrenia cases and controls (see Ripke, 2014), up to 6,197 European ancestry ASD cases, up to 7,377 European ancestry controls, up to 1,190 ASD cases, up to 1,190 controls	NA
rs114508985	6	32932241	regulatory_region_variant	3e-10	Autism spectrum disorder or schizophrenia	schizophrenia, autism spectrum disorder	http://www.ebi.ac.uk/efo/EFO_0000692, http://www.ebi.ac.uk/efo/EFO_0003756	Meta-analysis of GWAS of over 16,000 individuals with autism spectrum disorder highlights a novel locus at 10q24.32 and a significant overlap with schizophrenia.	28540026	schizophrenia cases and controls (see Ripke, 2014), up to 6,197 European ancestry ASD cases, up to 7,377 European ancestry controls, up to 1,190 ASD cases, up to 1,190 controls	NA
rs6704768	2	232727791	intron_variant	3e-10	Autism spectrum disorder or schizophrenia	schizophrenia, autism spectrum disorder	http://www.ebi.ac.uk/efo/EFO_0000692, http://www.ebi.ac.uk/efo/EFO_0003756	Meta-analysis of GWAS of over 16,000 individuals with autism spectrum disorder highlights a novel locus at 10q24.32 and a significant overlap with schizophrenia.	28540026	schizophrenia cases and controls (see Ripke, 2014), up to 6,197 European ancestry ASD cases, up to 7,377 European ancestry controls, up to 1,190 ASD cases, up to 1,190 controls	NA
rs4580973	7	105263212	intron_variant	3e-10	Autism spectrum disorder or schizophrenia	schizophrenia, autism spectrum disorder	http://www.ebi.ac.uk/efo/EFO_0000692, http://www.ebi.ac.uk/efo/EFO_0003756	Meta-analysis of GWAS of over 16,000 individuals with autism spectrum disorder highlights a novel locus at 10q24.32 and a significant overlap with schizophrenia.	28540026	schizophrenia cases and controls (see Ripke, 2014), up to 6,197 European ancestry ASD cases, up to 7,377 European ancestry controls, up to 1,190 ASD cases, up to 1,190 controls	NA
rs147875011	6	32668836	intergenic_variant	3e-10	Autism spectrum disorder or schizophrenia	schizophrenia, autism spectrum disorder	http://www.ebi.ac.uk/efo/EFO_0000692, http://www.ebi.ac.uk/efo/EFO_0003756	Meta-analysis of GWAS of over 16,000 individuals with autism spectrum disorder highlights a novel locus at 10q24.32 and a significant overlap with schizophrenia.	28540026	schizophrenia cases and controls (see Ripke, 2014), up to 6,197 European ancestry ASD cases, up to 7,377 European ancestry controls, up to 1,190 ASD cases, up to 1,190 controls	NA
rs7893279	10	18456176	intron_variant	3e-10	Autism spectrum disorder or schizophrenia	schizophrenia, autism spectrum disorder	http://www.ebi.ac.uk/efo/EFO_0000692, http://www.ebi.ac.uk/efo/EFO_0003756	Meta-analysis of GWAS of over 16,000 individuals with autism spectrum disorder highlights a novel locus at 10q24.32 and a significant overlap with schizophrenia.	28540026	schizophrenia cases and controls (see Ripke, 2014), up to 6,197 European ancestry ASD cases, up to 7,377 European ancestry controls, up to 1,190 ASD cases, up to 1,190 controls	NA
rs12966547	18	55084786	intergenic_variant	3e-10	Autism spectrum disorder, attention deficit-hyperactivity disorder, bipolar disorder, major depressive disorder, and schizophrenia (combined)	attention deficit hyperactivity disorder, unipolar depression, schizophrenia, autism spectrum disorder, bipolar disorder	http://www.ebi.ac.uk/efo/EFO_0003888, http://www.ebi.ac.uk/efo/EFO_0003761, http://www.ebi.ac.uk/efo/EFO_0000692, http://www.ebi.ac.uk/efo/EFO_0003756, http://www.ebi.ac.uk/efo/EFO_0000289	Identification of risk loci with shared effects on five major psychiatric disorders: a genome-wide analysis.	23453885	6,990 European ancestry Bipolar disorder cases, 9,227 European ancestry Major depressive disorder cases, 9,379 European ancestry Schizophrenia cases, 161 European ancestry Autism spectrum disorder cases, 4,788 European ancestry Autism spectrum disorder trio cases, 840 European ancestry Attention deficit-hyperactivity disorder cases, 1,947 European ancestry Attention defcit-hyperactivity disorder …	NA
rs9636107	18	55532886	intron_variant	3e-10	anorexia nervosa, attention-deficit/hyperactivity disorder, autism spectrum disorder, bipolar disorder, major depression, obsessive-compulsive disorder, schizophrenia, or Tourette syndrome (pleiotropy)	anorexia nervosa, obsessive-compulsive disorder, attention deficit hyperactivity disorder, Tourette syndrome, unipolar depression, schizophrenia, autism spectrum disorder, bipolar disorder	http://www.ebi.ac.uk/efo/EFO_0004215, http://www.ebi.ac.uk/efo/EFO_0004242, http://www.ebi.ac.uk/efo/EFO_0003888, http://www.ebi.ac.uk/efo/EFO_0004895, http://www.ebi.ac.uk/efo/EFO_0003761, http://www.ebi.ac.uk/efo/EFO_0000692, http://www.ebi.ac.uk/efo/EFO_0003756, http://www.ebi.ac.uk/efo/EFO_0000289	Genomic Relationships, Novel Loci, and Pleiotropic Mechanisms across Eight Psychiatric Disorders.	31835028	19,009 European ancestry ADHD cases, 3,495 European ancestry anorexia cases, 18,381 European ancestry autism cases, 20,352 European ancestry bipolar disorder cases, 130,664 European ancestry major depression cases, 2,688 European ancestry OCD cases, 33,640 European ancestry schizophrenia cases, 4,645 European ancestry Tourette's cases, 494,162 European ancestry controls	NA
rs9922678	16	9852462	intron_variant	3e-10	anorexia nervosa, attention-deficit/hyperactivity disorder, autism spectrum disorder, bipolar disorder, major depression, obsessive-compulsive disorder, schizophrenia, or Tourette syndrome (pleiotropy)	anorexia nervosa, obsessive-compulsive disorder, attention deficit hyperactivity disorder, Tourette syndrome, unipolar depression, schizophrenia, autism spectrum disorder, bipolar disorder	http://www.ebi.ac.uk/efo/EFO_0004215, http://www.ebi.ac.uk/efo/EFO_0004242, http://www.ebi.ac.uk/efo/EFO_0003888, http://www.ebi.ac.uk/efo/EFO_0004895, http://www.ebi.ac.uk/efo/EFO_0003761, http://www.ebi.ac.uk/efo/EFO_0000692, http://www.ebi.ac.uk/efo/EFO_0003756, http://www.ebi.ac.uk/efo/EFO_0000289	Genomic Relationships, Novel Loci, and Pleiotropic Mechanisms across Eight Psychiatric Disorders.	31835028	19,009 European ancestry ADHD cases, 3,495 European ancestry anorexia cases, 18,381 European ancestry autism cases, 20,352 European ancestry bipolar disorder cases, 130,664 European ancestry major depression cases, 2,688 European ancestry OCD cases, 33,640 European ancestry schizophrenia cases, 4,645 European ancestry Tourette's cases, 494,162 European ancestry controls	NA
rs111294930	5	152797561	intron_variant	3e-10	anorexia nervosa, attention-deficit/hyperactivity disorder, autism spectrum disorder, bipolar disorder, major depression, obsessive-compulsive disorder, schizophrenia, or Tourette syndrome (pleiotropy)	anorexia nervosa, obsessive-compulsive disorder, attention deficit hyperactivity disorder, Tourette syndrome, unipolar depression, schizophrenia, autism spectrum disorder, bipolar disorder	http://www.ebi.ac.uk/efo/EFO_0004215, http://www.ebi.ac.uk/efo/EFO_0004242, http://www.ebi.ac.uk/efo/EFO_0003888, http://www.ebi.ac.uk/efo/EFO_0004895, http://www.ebi.ac.uk/efo/EFO_0003761, http://www.ebi.ac.uk/efo/EFO_0000692, http://www.ebi.ac.uk/efo/EFO_0003756, http://www.ebi.ac.uk/efo/EFO_0000289	Genomic Relationships, Novel Loci, and Pleiotropic Mechanisms across Eight Psychiatric Disorders.	31835028	19,009 European ancestry ADHD cases, 3,495 European ancestry anorexia cases, 18,381 European ancestry autism cases, 20,352 European ancestry bipolar disorder cases, 130,664 European ancestry major depression cases, 2,688 European ancestry OCD cases, 33,640 European ancestry schizophrenia cases, 4,645 European ancestry Tourette's cases, 494,162 European ancestry controls	NA
rs6047287	20	21170477	intron_variant	3e-10	anorexia nervosa, attention-deficit/hyperactivity disorder, autism spectrum disorder, bipolar disorder, major depression, obsessive-compulsive disorder, schizophrenia, or Tourette syndrome (pleiotropy)	anorexia nervosa, obsessive-compulsive disorder, attention deficit hyperactivity disorder, Tourette syndrome, unipolar depression, schizophrenia, autism spectrum disorder, bipolar disorder	http://www.ebi.ac.uk/efo/EFO_0004215, http://www.ebi.ac.uk/efo/EFO_0004242, http://www.ebi.ac.uk/efo/EFO_0003888, http://www.ebi.ac.uk/efo/EFO_0004895, http://www.ebi.ac.uk/efo/EFO_0003761, http://www.ebi.ac.uk/efo/EFO_0000692, http://www.ebi.ac.uk/efo/EFO_0003756, http://www.ebi.ac.uk/efo/EFO_0000289	Genomic Relationships, Novel Loci, and Pleiotropic Mechanisms across Eight Psychiatric Disorders.	31835028	19,009 European ancestry ADHD cases, 3,495 European ancestry anorexia cases, 18,381 European ancestry autism cases, 20,352 European ancestry bipolar disorder cases, 130,664 European ancestry major depression cases, 2,688 European ancestry OCD cases, 33,640 European ancestry schizophrenia cases, 4,645 European ancestry Tourette's cases, 494,162 European ancestry controls	NA
rs12704290	7	86798310	intron_variant	3e-10	anorexia nervosa, attention-deficit/hyperactivity disorder, autism spectrum disorder, bipolar disorder, major depression, obsessive-compulsive disorder, schizophrenia, or Tourette syndrome (pleiotropy)	anorexia nervosa, obsessive-compulsive disorder, attention deficit hyperactivity disorder, Tourette syndrome, unipolar depression, schizophrenia, autism spectrum disorder, bipolar disorder	http://www.ebi.ac.uk/efo/EFO_0004215, http://www.ebi.ac.uk/efo/EFO_0004242, http://www.ebi.ac.uk/efo/EFO_0003888, http://www.ebi.ac.uk/efo/EFO_0004895, http://www.ebi.ac.uk/efo/EFO_0003761, http://www.ebi.ac.uk/efo/EFO_0000692, http://www.ebi.ac.uk/efo/EFO_0003756, http://www.ebi.ac.uk/efo/EFO_0000289	Genomic Relationships, Novel Loci, and Pleiotropic Mechanisms across Eight Psychiatric Disorders.	31835028	19,009 European ancestry ADHD cases, 3,495 European ancestry anorexia cases, 18,381 European ancestry autism cases, 20,352 European ancestry bipolar disorder cases, 130,664 European ancestry major depression cases, 2,688 European ancestry OCD cases, 33,640 European ancestry schizophrenia cases, 4,645 European ancestry Tourette's cases, 494,162 European ancestry controls	NA
rs34215985	4	42045761	intron_variant	3e-10	anorexia nervosa, attention-deficit/hyperactivity disorder, autism spectrum disorder, bipolar disorder, major depression, obsessive-compulsive disorder, schizophrenia, or Tourette syndrome (pleiotropy)	anorexia nervosa, obsessive-compulsive disorder, attention deficit hyperactivity disorder, Tourette syndrome, unipolar depression, schizophrenia, autism spectrum disorder, bipolar disorder	http://www.ebi.ac.uk/efo/EFO_0004215, http://www.ebi.ac.uk/efo/EFO_0004242, http://www.ebi.ac.uk/efo/EFO_0003888, http://www.ebi.ac.uk/efo/EFO_0004895, http://www.ebi.ac.uk/efo/EFO_0003761, http://www.ebi.ac.uk/efo/EFO_0000692, http://www.ebi.ac.uk/efo/EFO_0003756, http://www.ebi.ac.uk/efo/EFO_0000289	Genomic Relationships, Novel Loci, and Pleiotropic Mechanisms across Eight Psychiatric Disorders.	31835028	19,009 European ancestry ADHD cases, 3,495 European ancestry anorexia cases, 18,381 European ancestry autism cases, 20,352 European ancestry bipolar disorder cases, 130,664 European ancestry major depression cases, 2,688 European ancestry OCD cases, 33,640 European ancestry schizophrenia cases, 4,645 European ancestry Tourette's cases, 494,162 European ancestry controls	NA
rs2693698	14	99252882	intron_variant	3e-10	anorexia nervosa, attention-deficit/hyperactivity disorder, autism spectrum disorder, bipolar disorder, major depression, obsessive-compulsive disorder, schizophrenia, or Tourette syndrome (pleiotropy)	anorexia nervosa, obsessive-compulsive disorder, attention deficit hyperactivity disorder, Tourette syndrome, unipolar depression, schizophrenia, autism spectrum disorder, bipolar disorder	http://www.ebi.ac.uk/efo/EFO_0004215, http://www.ebi.ac.uk/efo/EFO_0004242, http://www.ebi.ac.uk/efo/EFO_0003888, http://www.ebi.ac.uk/efo/EFO_0004895, http://www.ebi.ac.uk/efo/EFO_0003761, http://www.ebi.ac.uk/efo/EFO_0000692, http://www.ebi.ac.uk/efo/EFO_0003756, http://www.ebi.ac.uk/efo/EFO_0000289	Genomic Relationships, Novel Loci, and Pleiotropic Mechanisms across Eight Psychiatric Disorders.	31835028	19,009 European ancestry ADHD cases, 3,495 European ancestry anorexia cases, 18,381 European ancestry autism cases, 20,352 European ancestry bipolar disorder cases, 130,664 European ancestry major depression cases, 2,688 European ancestry OCD cases, 33,640 European ancestry schizophrenia cases, 4,645 European ancestry Tourette's cases, 494,162 European ancestry controls	NA
rs12826178	12	57228588	regulatory_region_variant	4e-10	Autism spectrum disorder or schizophrenia	schizophrenia, autism spectrum disorder	http://www.ebi.ac.uk/efo/EFO_0000692, http://www.ebi.ac.uk/efo/EFO_0003756	Meta-analysis of GWAS of over 16,000 individuals with autism spectrum disorder highlights a novel locus at 10q24.32 and a significant overlap with schizophrenia.	28540026	schizophrenia cases and controls (see Ripke, 2014), up to 6,197 European ancestry ASD cases, up to 7,377 European ancestry controls, up to 1,190 ASD cases, up to 1,190 controls	NA
rs2237234	6	26391166	3_prime_UTR_variant	4e-10	Autism spectrum disorder or schizophrenia	schizophrenia, autism spectrum disorder	http://www.ebi.ac.uk/efo/EFO_0000692, http://www.ebi.ac.uk/efo/EFO_0003756	Meta-analysis of GWAS of over 16,000 individuals with autism spectrum disorder highlights a novel locus at 10q24.32 and a significant overlap with schizophrenia.	28540026	schizophrenia cases and controls (see Ripke, 2014), up to 6,197 European ancestry ASD cases, up to 7,377 European ancestry controls, up to 1,190 ASD cases, up to 1,190 controls	NA
rs11210892	1	43634413	intergenic_variant	4e-10	Autism spectrum disorder or schizophrenia	schizophrenia, autism spectrum disorder	http://www.ebi.ac.uk/efo/EFO_0000692, http://www.ebi.ac.uk/efo/EFO_0003756	Meta-analysis of GWAS of over 16,000 individuals with autism spectrum disorder highlights a novel locus at 10q24.32 and a significant overlap with schizophrenia.	28540026	schizophrenia cases and controls (see Ripke, 2014), up to 6,197 European ancestry ASD cases, up to 7,377 European ancestry controls, up to 1,190 ASD cases, up to 1,190 controls	NA
rs8054556	16	29946895	intron_variant	4e-10	Autism spectrum disorder or schizophrenia	schizophrenia, autism spectrum disorder	http://www.ebi.ac.uk/efo/EFO_0000692, http://www.ebi.ac.uk/efo/EFO_0003756	Meta-analysis of GWAS of over 16,000 individuals with autism spectrum disorder highlights a novel locus at 10q24.32 and a significant overlap with schizophrenia.	28540026	schizophrenia cases and controls (see Ripke, 2014), up to 6,197 European ancestry ASD cases, up to 7,377 European ancestry controls, up to 1,190 ASD cases, up to 1,190 controls	NA
rs67756423	8	142252164	intron_variant	4e-10	Autism spectrum disorder or schizophrenia	schizophrenia, autism spectrum disorder	http://www.ebi.ac.uk/efo/EFO_0000692, http://www.ebi.ac.uk/efo/EFO_0003756	Meta-analysis of GWAS of over 16,000 individuals with autism spectrum disorder highlights a novel locus at 10q24.32 and a significant overlap with schizophrenia.	28540026	schizophrenia cases and controls (see Ripke, 2014), up to 6,197 European ancestry ASD cases, up to 7,377 European ancestry controls, up to 1,190 ASD cases, up to 1,190 controls	NA
rs9787523	10	104700702	intron_variant	4e-10	anorexia nervosa, attention-deficit/hyperactivity disorder, autism spectrum disorder, bipolar disorder, major depression, obsessive-compulsive disorder, schizophrenia, or Tourette syndrome (pleiotropy)	anorexia nervosa, obsessive-compulsive disorder, attention deficit hyperactivity disorder, Tourette syndrome, unipolar depression, schizophrenia, autism spectrum disorder, bipolar disorder	http://www.ebi.ac.uk/efo/EFO_0004215, http://www.ebi.ac.uk/efo/EFO_0004242, http://www.ebi.ac.uk/efo/EFO_0003888, http://www.ebi.ac.uk/efo/EFO_0004895, http://www.ebi.ac.uk/efo/EFO_0003761, http://www.ebi.ac.uk/efo/EFO_0000692, http://www.ebi.ac.uk/efo/EFO_0003756, http://www.ebi.ac.uk/efo/EFO_0000289	Genomic Relationships, Novel Loci, and Pleiotropic Mechanisms across Eight Psychiatric Disorders.	31835028	19,009 European ancestry ADHD cases, 3,495 European ancestry anorexia cases, 18,381 European ancestry autism cases, 20,352 European ancestry bipolar disorder cases, 130,664 European ancestry major depression cases, 2,688 European ancestry OCD cases, 33,640 European ancestry schizophrenia cases, 4,645 European ancestry Tourette's cases, 494,162 European ancestry controls	NA
rs10108980	8	4333924	intron_variant	4e-10	anorexia nervosa, attention-deficit/hyperactivity disorder, autism spectrum disorder, bipolar disorder, major depression, obsessive-compulsive disorder, schizophrenia, or Tourette syndrome (pleiotropy)	anorexia nervosa, obsessive-compulsive disorder, attention deficit hyperactivity disorder, Tourette syndrome, unipolar depression, schizophrenia, autism spectrum disorder, bipolar disorder	http://www.ebi.ac.uk/efo/EFO_0004215, http://www.ebi.ac.uk/efo/EFO_0004242, http://www.ebi.ac.uk/efo/EFO_0003888, http://www.ebi.ac.uk/efo/EFO_0004895, http://www.ebi.ac.uk/efo/EFO_0003761, http://www.ebi.ac.uk/efo/EFO_0000692, http://www.ebi.ac.uk/efo/EFO_0003756, http://www.ebi.ac.uk/efo/EFO_0000289	Genomic Relationships, Novel Loci, and Pleiotropic Mechanisms across Eight Psychiatric Disorders.	31835028	19,009 European ancestry ADHD cases, 3,495 European ancestry anorexia cases, 18,381 European ancestry autism cases, 20,352 European ancestry bipolar disorder cases, 130,664 European ancestry major depression cases, 2,688 European ancestry OCD cases, 33,640 European ancestry schizophrenia cases, 4,645 European ancestry Tourette's cases, 494,162 European ancestry controls	NA
rs2057884	7	105289803	intron_variant	4e-10	anorexia nervosa, attention-deficit/hyperactivity disorder, autism spectrum disorder, bipolar disorder, major depression, obsessive-compulsive disorder, schizophrenia, or Tourette syndrome (pleiotropy)	anorexia nervosa, obsessive-compulsive disorder, attention deficit hyperactivity disorder, Tourette syndrome, unipolar depression, schizophrenia, autism spectrum disorder, bipolar disorder	http://www.ebi.ac.uk/efo/EFO_0004215, http://www.ebi.ac.uk/efo/EFO_0004242, http://www.ebi.ac.uk/efo/EFO_0003888, http://www.ebi.ac.uk/efo/EFO_0004895, http://www.ebi.ac.uk/efo/EFO_0003761, http://www.ebi.ac.uk/efo/EFO_0000692, http://www.ebi.ac.uk/efo/EFO_0003756, http://www.ebi.ac.uk/efo/EFO_0000289	Genomic Relationships, Novel Loci, and Pleiotropic Mechanisms across Eight Psychiatric Disorders.	31835028	19,009 European ancestry ADHD cases, 3,495 European ancestry anorexia cases, 18,381 European ancestry autism cases, 20,352 European ancestry bipolar disorder cases, 130,664 European ancestry major depression cases, 2,688 European ancestry OCD cases, 33,640 European ancestry schizophrenia cases, 4,645 European ancestry Tourette's cases, 494,162 European ancestry controls	NA
rs1498232	1	29961104	regulatory_region_variant	5e-10	Autism spectrum disorder or schizophrenia	schizophrenia, autism spectrum disorder	http://www.ebi.ac.uk/efo/EFO_0000692, http://www.ebi.ac.uk/efo/EFO_0003756	Meta-analysis of GWAS of over 16,000 individuals with autism spectrum disorder highlights a novel locus at 10q24.32 and a significant overlap with schizophrenia.	28540026	schizophrenia cases and controls (see Ripke, 2014), up to 6,197 European ancestry ASD cases, up to 7,377 European ancestry controls, up to 1,190 ASD cases, up to 1,190 controls	NA
rs8042374	15	78615690	intron_variant	5e-10	Autism spectrum disorder or schizophrenia	schizophrenia, autism spectrum disorder	http://www.ebi.ac.uk/efo/EFO_0000692, http://www.ebi.ac.uk/efo/EFO_0003756	Meta-analysis of GWAS of over 16,000 individuals with autism spectrum disorder highlights a novel locus at 10q24.32 and a significant overlap with schizophrenia.	28540026	schizophrenia cases and controls (see Ripke, 2014), up to 6,197 European ancestry ASD cases, up to 7,377 European ancestry controls, up to 1,190 ASD cases, up to 1,190 controls	NA
rs142520578	6	31894038	intron_variant	5e-10	Autism spectrum disorder or schizophrenia	schizophrenia, autism spectrum disorder	http://www.ebi.ac.uk/efo/EFO_0000692, http://www.ebi.ac.uk/efo/EFO_0003756	Meta-analysis of GWAS of over 16,000 individuals with autism spectrum disorder highlights a novel locus at 10q24.32 and a significant overlap with schizophrenia.	28540026	schizophrenia cases and controls (see Ripke, 2014), up to 6,197 European ancestry ASD cases, up to 7,377 European ancestry controls, up to 1,190 ASD cases, up to 1,190 controls	NA
rs114771361	6	32706552	non_coding_transcript_exon_variant	5e-10	Autism spectrum disorder or schizophrenia	schizophrenia, autism spectrum disorder	http://www.ebi.ac.uk/efo/EFO_0000692, http://www.ebi.ac.uk/efo/EFO_0003756	Meta-analysis of GWAS of over 16,000 individuals with autism spectrum disorder highlights a novel locus at 10q24.32 and a significant overlap with schizophrenia.	28540026	schizophrenia cases and controls (see Ripke, 2014), up to 6,197 European ancestry ASD cases, up to 7,377 European ancestry controls, up to 1,190 ASD cases, up to 1,190 controls	NA
rs114810457	6	32186508	non_coding_transcript_exon_variant	5e-10	Autism spectrum disorder or schizophrenia	schizophrenia, autism spectrum disorder	http://www.ebi.ac.uk/efo/EFO_0000692, http://www.ebi.ac.uk/efo/EFO_0003756	Meta-analysis of GWAS of over 16,000 individuals with autism spectrum disorder highlights a novel locus at 10q24.32 and a significant overlap with schizophrenia.	28540026	schizophrenia cases and controls (see Ripke, 2014), up to 6,197 European ancestry ASD cases, up to 7,377 European ancestry controls, up to 1,190 ASD cases, up to 1,190 controls	NA
rs17194490	3	2506102	intron_variant	5e-10	Autism spectrum disorder or schizophrenia	schizophrenia, autism spectrum disorder	http://www.ebi.ac.uk/efo/EFO_0000692, http://www.ebi.ac.uk/efo/EFO_0003756	Meta-analysis of GWAS of over 16,000 individuals with autism spectrum disorder highlights a novel locus at 10q24.32 and a significant overlap with schizophrenia.	28540026	schizophrenia cases and controls (see Ripke, 2014), up to 6,197 European ancestry ASD cases, up to 7,377 European ancestry controls, up to 1,190 ASD cases, up to 1,190 controls	NA
rs145470632	6	32525469	intron_variant	5e-10	Autism spectrum disorder or schizophrenia	schizophrenia, autism spectrum disorder	http://www.ebi.ac.uk/efo/EFO_0000692, http://www.ebi.ac.uk/efo/EFO_0003756	Meta-analysis of GWAS of over 16,000 individuals with autism spectrum disorder highlights a novel locus at 10q24.32 and a significant overlap with schizophrenia.	28540026	schizophrenia cases and controls (see Ripke, 2014), up to 6,197 European ancestry ASD cases, up to 7,377 European ancestry controls, up to 1,190 ASD cases, up to 1,190 controls	NA
rs36063234	14	32940606	intron_variant	5e-10	anorexia nervosa, attention-deficit/hyperactivity disorder, autism spectrum disorder, bipolar disorder, major depression, obsessive-compulsive disorder, schizophrenia, or Tourette syndrome (pleiotropy)	anorexia nervosa, obsessive-compulsive disorder, attention deficit hyperactivity disorder, Tourette syndrome, unipolar depression, schizophrenia, autism spectrum disorder, bipolar disorder	http://www.ebi.ac.uk/efo/EFO_0004215, http://www.ebi.ac.uk/efo/EFO_0004242, http://www.ebi.ac.uk/efo/EFO_0003888, http://www.ebi.ac.uk/efo/EFO_0004895, http://www.ebi.ac.uk/efo/EFO_0003761, http://www.ebi.ac.uk/efo/EFO_0000692, http://www.ebi.ac.uk/efo/EFO_0003756, http://www.ebi.ac.uk/efo/EFO_0000289	Genomic Relationships, Novel Loci, and Pleiotropic Mechanisms across Eight Psychiatric Disorders.	31835028	19,009 European ancestry ADHD cases, 3,495 European ancestry anorexia cases, 18,381 European ancestry autism cases, 20,352 European ancestry bipolar disorder cases, 130,664 European ancestry major depression cases, 2,688 European ancestry OCD cases, 33,640 European ancestry schizophrenia cases, 4,645 European ancestry Tourette's cases, 494,162 European ancestry controls	NA
rs2332700	14	71950609	intron_variant	5e-10	anorexia nervosa, attention-deficit/hyperactivity disorder, autism spectrum disorder, bipolar disorder, major depression, obsessive-compulsive disorder, schizophrenia, or Tourette syndrome (pleiotropy)	anorexia nervosa, obsessive-compulsive disorder, attention deficit hyperactivity disorder, Tourette syndrome, unipolar depression, schizophrenia, autism spectrum disorder, bipolar disorder	http://www.ebi.ac.uk/efo/EFO_0004215, http://www.ebi.ac.uk/efo/EFO_0004242, http://www.ebi.ac.uk/efo/EFO_0003888, http://www.ebi.ac.uk/efo/EFO_0004895, http://www.ebi.ac.uk/efo/EFO_0003761, http://www.ebi.ac.uk/efo/EFO_0000692, http://www.ebi.ac.uk/efo/EFO_0003756, http://www.ebi.ac.uk/efo/EFO_0000289	Genomic Relationships, Novel Loci, and Pleiotropic Mechanisms across Eight Psychiatric Disorders.	31835028	19,009 European ancestry ADHD cases, 3,495 European ancestry anorexia cases, 18,381 European ancestry autism cases, 20,352 European ancestry bipolar disorder cases, 130,664 European ancestry major depression cases, 2,688 European ancestry OCD cases, 33,640 European ancestry schizophrenia cases, 4,645 European ancestry Tourette's cases, 494,162 European ancestry controls	NA
rs1615350	12	123165788	intron_variant	5e-10	anorexia nervosa, attention-deficit/hyperactivity disorder, autism spectrum disorder, bipolar disorder, major depression, obsessive-compulsive disorder, schizophrenia, or Tourette syndrome (pleiotropy)	anorexia nervosa, obsessive-compulsive disorder, attention deficit hyperactivity disorder, Tourette syndrome, unipolar depression, schizophrenia, autism spectrum disorder, bipolar disorder	http://www.ebi.ac.uk/efo/EFO_0004215, http://www.ebi.ac.uk/efo/EFO_0004242, http://www.ebi.ac.uk/efo/EFO_0003888, http://www.ebi.ac.uk/efo/EFO_0004895, http://www.ebi.ac.uk/efo/EFO_0003761, http://www.ebi.ac.uk/efo/EFO_0000692, http://www.ebi.ac.uk/efo/EFO_0003756, http://www.ebi.ac.uk/efo/EFO_0000289	Genomic Relationships, Novel Loci, and Pleiotropic Mechanisms across Eight Psychiatric Disorders.	31835028	19,009 European ancestry ADHD cases, 3,495 European ancestry anorexia cases, 18,381 European ancestry autism cases, 20,352 European ancestry bipolar disorder cases, 130,664 European ancestry major depression cases, 2,688 European ancestry OCD cases, 33,640 European ancestry schizophrenia cases, 4,645 European ancestry Tourette's cases, 494,162 European ancestry controls	NA
rs3735025	7	137390098	3_prime_UTR_variant	6e-10	Autism spectrum disorder or schizophrenia	schizophrenia, autism spectrum disorder	http://www.ebi.ac.uk/efo/EFO_0000692, http://www.ebi.ac.uk/efo/EFO_0003756	Meta-analysis of GWAS of over 16,000 individuals with autism spectrum disorder highlights a novel locus at 10q24.32 and a significant overlap with schizophrenia.	28540026	schizophrenia cases and controls (see Ripke, 2014), up to 6,197 European ancestry ASD cases, up to 7,377 European ancestry controls, up to 1,190 ASD cases, up to 1,190 controls	NA
rs115283957	6	31308658	intron_variant	6e-10	Autism spectrum disorder or schizophrenia	schizophrenia, autism spectrum disorder	http://www.ebi.ac.uk/efo/EFO_0000692, http://www.ebi.ac.uk/efo/EFO_0003756	Meta-analysis of GWAS of over 16,000 individuals with autism spectrum disorder highlights a novel locus at 10q24.32 and a significant overlap with schizophrenia.	28540026	schizophrenia cases and controls (see Ripke, 2014), up to 6,197 European ancestry ASD cases, up to 7,377 European ancestry controls, up to 1,190 ASD cases, up to 1,190 controls	NA
rs75059851	11	133952674	intron_variant	6e-10	anorexia nervosa, attention-deficit/hyperactivity disorder, autism spectrum disorder, bipolar disorder, major depression, obsessive-compulsive disorder, schizophrenia, or Tourette syndrome (pleiotropy)	anorexia nervosa, obsessive-compulsive disorder, attention deficit hyperactivity disorder, Tourette syndrome, unipolar depression, schizophrenia, autism spectrum disorder, bipolar disorder	http://www.ebi.ac.uk/efo/EFO_0004215, http://www.ebi.ac.uk/efo/EFO_0004242, http://www.ebi.ac.uk/efo/EFO_0003888, http://www.ebi.ac.uk/efo/EFO_0004895, http://www.ebi.ac.uk/efo/EFO_0003761, http://www.ebi.ac.uk/efo/EFO_0000692, http://www.ebi.ac.uk/efo/EFO_0003756, http://www.ebi.ac.uk/efo/EFO_0000289	Genomic Relationships, Novel Loci, and Pleiotropic Mechanisms across Eight Psychiatric Disorders.	31835028	19,009 European ancestry ADHD cases, 3,495 European ancestry anorexia cases, 18,381 European ancestry autism cases, 20,352 European ancestry bipolar disorder cases, 130,664 European ancestry major depression cases, 2,688 European ancestry OCD cases, 33,640 European ancestry schizophrenia cases, 4,645 European ancestry Tourette's cases, 494,162 European ancestry controls	NA
rs12826178	12	57228588	regulatory_region_variant	6e-10	anorexia nervosa, attention-deficit/hyperactivity disorder, autism spectrum disorder, bipolar disorder, major depression, obsessive-compulsive disorder, schizophrenia, or Tourette syndrome (pleiotropy)	anorexia nervosa, obsessive-compulsive disorder, attention deficit hyperactivity disorder, Tourette syndrome, unipolar depression, schizophrenia, autism spectrum disorder, bipolar disorder	http://www.ebi.ac.uk/efo/EFO_0004215, http://www.ebi.ac.uk/efo/EFO_0004242, http://www.ebi.ac.uk/efo/EFO_0003888, http://www.ebi.ac.uk/efo/EFO_0004895, http://www.ebi.ac.uk/efo/EFO_0003761, http://www.ebi.ac.uk/efo/EFO_0000692, http://www.ebi.ac.uk/efo/EFO_0003756, http://www.ebi.ac.uk/efo/EFO_0000289	Genomic Relationships, Novel Loci, and Pleiotropic Mechanisms across Eight Psychiatric Disorders.	31835028	19,009 European ancestry ADHD cases, 3,495 European ancestry anorexia cases, 18,381 European ancestry autism cases, 20,352 European ancestry bipolar disorder cases, 130,664 European ancestry major depression cases, 2,688 European ancestry OCD cases, 33,640 European ancestry schizophrenia cases, 4,645 European ancestry Tourette's cases, 494,162 European ancestry controls	NA
rs1730054	3	158237129	intron_variant	6e-10	anorexia nervosa, attention-deficit/hyperactivity disorder, autism spectrum disorder, bipolar disorder, major depression, obsessive-compulsive disorder, schizophrenia, or Tourette syndrome (pleiotropy)	anorexia nervosa, obsessive-compulsive disorder, attention deficit hyperactivity disorder, Tourette syndrome, unipolar depression, schizophrenia, autism spectrum disorder, bipolar disorder	http://www.ebi.ac.uk/efo/EFO_0004215, http://www.ebi.ac.uk/efo/EFO_0004242, http://www.ebi.ac.uk/efo/EFO_0003888, http://www.ebi.ac.uk/efo/EFO_0004895, http://www.ebi.ac.uk/efo/EFO_0003761, http://www.ebi.ac.uk/efo/EFO_0000692, http://www.ebi.ac.uk/efo/EFO_0003756, http://www.ebi.ac.uk/efo/EFO_0000289	Genomic Relationships, Novel Loci, and Pleiotropic Mechanisms across Eight Psychiatric Disorders.	31835028	19,009 European ancestry ADHD cases, 3,495 European ancestry anorexia cases, 18,381 European ancestry autism cases, 20,352 European ancestry bipolar disorder cases, 130,664 European ancestry major depression cases, 2,688 European ancestry OCD cases, 33,640 European ancestry schizophrenia cases, 4,645 European ancestry Tourette's cases, 494,162 European ancestry controls	NA
rs116593970	6	32742213	intron_variant	7e-10	Autism spectrum disorder or schizophrenia	schizophrenia, autism spectrum disorder	http://www.ebi.ac.uk/efo/EFO_0000692, http://www.ebi.ac.uk/efo/EFO_0003756	Meta-analysis of GWAS of over 16,000 individuals with autism spectrum disorder highlights a novel locus at 10q24.32 and a significant overlap with schizophrenia.	28540026	schizophrenia cases and controls (see Ripke, 2014), up to 6,197 European ancestry ASD cases, up to 7,377 European ancestry controls, up to 1,190 ASD cases, up to 1,190 controls	NA
rs4523957	17	2305605	intron_variant	7e-10	Autism spectrum disorder or schizophrenia	schizophrenia, autism spectrum disorder	http://www.ebi.ac.uk/efo/EFO_0000692, http://www.ebi.ac.uk/efo/EFO_0003756	Meta-analysis of GWAS of over 16,000 individuals with autism spectrum disorder highlights a novel locus at 10q24.32 and a significant overlap with schizophrenia.	28540026	schizophrenia cases and controls (see Ripke, 2014), up to 6,197 European ancestry ASD cases, up to 7,377 European ancestry controls, up to 1,190 ASD cases, up to 1,190 controls	NA
rs169738	6	33569769	intron_variant	8e-10	Autism spectrum disorder or schizophrenia	schizophrenia, autism spectrum disorder	http://www.ebi.ac.uk/efo/EFO_0000692, http://www.ebi.ac.uk/efo/EFO_0003756	Meta-analysis of GWAS of over 16,000 individuals with autism spectrum disorder highlights a novel locus at 10q24.32 and a significant overlap with schizophrenia.	28540026	schizophrenia cases and controls (see Ripke, 2014), up to 6,197 European ancestry ASD cases, up to 7,377 European ancestry controls, up to 1,190 ASD cases, up to 1,190 controls	NA
rs35346733	3	2479638	intron_variant	8e-10	anorexia nervosa, attention-deficit/hyperactivity disorder, autism spectrum disorder, bipolar disorder, major depression, obsessive-compulsive disorder, schizophrenia, or Tourette syndrome (pleiotropy)	anorexia nervosa, obsessive-compulsive disorder, attention deficit hyperactivity disorder, Tourette syndrome, unipolar depression, schizophrenia, autism spectrum disorder, bipolar disorder	http://www.ebi.ac.uk/efo/EFO_0004215, http://www.ebi.ac.uk/efo/EFO_0004242, http://www.ebi.ac.uk/efo/EFO_0003888, http://www.ebi.ac.uk/efo/EFO_0004895, http://www.ebi.ac.uk/efo/EFO_0003761, http://www.ebi.ac.uk/efo/EFO_0000692, http://www.ebi.ac.uk/efo/EFO_0003756, http://www.ebi.ac.uk/efo/EFO_0000289	Genomic Relationships, Novel Loci, and Pleiotropic Mechanisms across Eight Psychiatric Disorders.	31835028	19,009 European ancestry ADHD cases, 3,495 European ancestry anorexia cases, 18,381 European ancestry autism cases, 20,352 European ancestry bipolar disorder cases, 130,664 European ancestry major depression cases, 2,688 European ancestry OCD cases, 33,640 European ancestry schizophrenia cases, 4,645 European ancestry Tourette's cases, 494,162 European ancestry controls	NA
rs12954356	18	55586179	5_prime_UTR_variant	9e-10	Autism spectrum disorder or schizophrenia	schizophrenia, autism spectrum disorder	http://www.ebi.ac.uk/efo/EFO_0000692, http://www.ebi.ac.uk/efo/EFO_0003756	Meta-analysis of GWAS of over 16,000 individuals with autism spectrum disorder highlights a novel locus at 10q24.32 and a significant overlap with schizophrenia.	28540026	schizophrenia cases and controls (see Ripke, 2014), up to 6,197 European ancestry ASD cases, up to 7,377 European ancestry controls, up to 1,190 ASD cases, up to 1,190 controls	NA
rs7907645	10	102664043	intergenic_variant	9e-10	Autism spectrum disorder or schizophrenia	schizophrenia, autism spectrum disorder	http://www.ebi.ac.uk/efo/EFO_0000692, http://www.ebi.ac.uk/efo/EFO_0003756	Meta-analysis of GWAS of over 16,000 individuals with autism spectrum disorder highlights a novel locus at 10q24.32 and a significant overlap with schizophrenia.	28540026	schizophrenia cases and controls (see Ripke, 2014), up to 6,197 European ancestry ASD cases, up to 7,377 European ancestry controls, up to 1,190 ASD cases, up to 1,190 controls	NA
rs2910032	5	153160794	intron_variant	1e-09	Autism spectrum disorder or schizophrenia	schizophrenia, autism spectrum disorder	http://www.ebi.ac.uk/efo/EFO_0000692, http://www.ebi.ac.uk/efo/EFO_0003756	Meta-analysis of GWAS of over 16,000 individuals with autism spectrum disorder highlights a novel locus at 10q24.32 and a significant overlap with schizophrenia.	28540026	schizophrenia cases and controls (see Ripke, 2014), up to 6,197 European ancestry ASD cases, up to 7,377 European ancestry controls, up to 1,190 ASD cases, up to 1,190 controls	NA
rs9270074	6	32586352	intron_variant	1e-09	Autism spectrum disorder or schizophrenia	schizophrenia, autism spectrum disorder	http://www.ebi.ac.uk/efo/EFO_0000692, http://www.ebi.ac.uk/efo/EFO_0003756	Meta-analysis of GWAS of over 16,000 individuals with autism spectrum disorder highlights a novel locus at 10q24.32 and a significant overlap with schizophrenia.	28540026	schizophrenia cases and controls (see Ripke, 2014), up to 6,197 European ancestry ASD cases, up to 7,377 European ancestry controls, up to 1,190 ASD cases, up to 1,190 controls	NA
rs1899546	11	24377044	intergenic_variant	1e-09	Autism spectrum disorder or schizophrenia	schizophrenia, autism spectrum disorder	http://www.ebi.ac.uk/efo/EFO_0000692, http://www.ebi.ac.uk/efo/EFO_0003756	Meta-analysis of GWAS of over 16,000 individuals with autism spectrum disorder highlights a novel locus at 10q24.32 and a significant overlap with schizophrenia.	28540026	schizophrenia cases and controls (see Ripke, 2014), up to 6,197 European ancestry ASD cases, up to 7,377 European ancestry controls, up to 1,190 ASD cases, up to 1,190 controls	NA
rs6071524	20	38797937	intergenic_variant	1e-09	Autism spectrum disorder or schizophrenia	schizophrenia, autism spectrum disorder	http://www.ebi.ac.uk/efo/EFO_0000692, http://www.ebi.ac.uk/efo/EFO_0003756	Meta-analysis of GWAS of over 16,000 individuals with autism spectrum disorder highlights a novel locus at 10q24.32 and a significant overlap with schizophrenia.	28540026	schizophrenia cases and controls (see Ripke, 2014), up to 6,197 European ancestry ASD cases, up to 7,377 European ancestry controls, up to 1,190 ASD cases, up to 1,190 controls	NA
rs11874716	18	55083457	intergenic_variant	1e-09	Autism spectrum disorder or schizophrenia	schizophrenia, autism spectrum disorder	http://www.ebi.ac.uk/efo/EFO_0000692, http://www.ebi.ac.uk/efo/EFO_0003756	Meta-analysis of GWAS of over 16,000 individuals with autism spectrum disorder highlights a novel locus at 10q24.32 and a significant overlap with schizophrenia.	28540026	schizophrenia cases and controls (see Ripke, 2014), up to 6,197 European ancestry ASD cases, up to 7,377 European ancestry controls, up to 1,190 ASD cases, up to 1,190 controls	NA
rs72761442	5	61400496	intron_variant	1e-09	Autism spectrum disorder or schizophrenia	schizophrenia, autism spectrum disorder	http://www.ebi.ac.uk/efo/EFO_0000692, http://www.ebi.ac.uk/efo/EFO_0003756	Meta-analysis of GWAS of over 16,000 individuals with autism spectrum disorder highlights a novel locus at 10q24.32 and a significant overlap with schizophrenia.	28540026	schizophrenia cases and controls (see Ripke, 2014), up to 6,197 European ancestry ASD cases, up to 7,377 European ancestry controls, up to 1,190 ASD cases, up to 1,190 controls	NA
rs3132556	6	31111032	regulatory_region_variant	1e-09	Autism spectrum disorder or schizophrenia	schizophrenia, autism spectrum disorder	http://www.ebi.ac.uk/efo/EFO_0000692, http://www.ebi.ac.uk/efo/EFO_0003756	Meta-analysis of GWAS of over 16,000 individuals with autism spectrum disorder highlights a novel locus at 10q24.32 and a significant overlap with schizophrenia.	28540026	schizophrenia cases and controls (see Ripke, 2014), up to 6,197 European ancestry ASD cases, up to 7,377 European ancestry controls, up to 1,190 ASD cases, up to 1,190 controls	NA
rs116139966	6	32635879	intron_variant	1e-09	Autism spectrum disorder or schizophrenia	schizophrenia, autism spectrum disorder	http://www.ebi.ac.uk/efo/EFO_0000692, http://www.ebi.ac.uk/efo/EFO_0003756	Meta-analysis of GWAS of over 16,000 individuals with autism spectrum disorder highlights a novel locus at 10q24.32 and a significant overlap with schizophrenia.	28540026	schizophrenia cases and controls (see Ripke, 2014), up to 6,197 European ancestry ASD cases, up to 7,377 European ancestry controls, up to 1,190 ASD cases, up to 1,190 controls	NA
rs139547629	6	32518167	intron_variant	1e-09	Autism spectrum disorder or schizophrenia	schizophrenia, autism spectrum disorder	http://www.ebi.ac.uk/efo/EFO_0000692, http://www.ebi.ac.uk/efo/EFO_0003756	Meta-analysis of GWAS of over 16,000 individuals with autism spectrum disorder highlights a novel locus at 10q24.32 and a significant overlap with schizophrenia.	28540026	schizophrenia cases and controls (see Ripke, 2014), up to 6,197 European ancestry ASD cases, up to 7,377 European ancestry controls, up to 1,190 ASD cases, up to 1,190 controls	NA
rs28724212	6	32588824	intron_variant	1e-09	Autism spectrum disorder or schizophrenia	schizophrenia, autism spectrum disorder	http://www.ebi.ac.uk/efo/EFO_0000692, http://www.ebi.ac.uk/efo/EFO_0003756	Meta-analysis of GWAS of over 16,000 individuals with autism spectrum disorder highlights a novel locus at 10q24.32 and a significant overlap with schizophrenia.	28540026	schizophrenia cases and controls (see Ripke, 2014), up to 6,197 European ancestry ASD cases, up to 7,377 European ancestry controls, up to 1,190 ASD cases, up to 1,190 controls	NA
rs6855246	4	102191313	intergenic_variant	1e-09	Autism spectrum disorder or schizophrenia	schizophrenia, autism spectrum disorder	http://www.ebi.ac.uk/efo/EFO_0000692, http://www.ebi.ac.uk/efo/EFO_0003756	Meta-analysis of GWAS of over 16,000 individuals with autism spectrum disorder highlights a novel locus at 10q24.32 and a significant overlap with schizophrenia.	28540026	schizophrenia cases and controls (see Ripke, 2014), up to 6,197 European ancestry ASD cases, up to 7,377 European ancestry controls, up to 1,190 ASD cases, up to 1,190 controls	NA
rs72934570	18	55865958	non_coding_transcript_exon_variant	1e-09	Autism spectrum disorder or schizophrenia	schizophrenia, autism spectrum disorder	http://www.ebi.ac.uk/efo/EFO_0000692, http://www.ebi.ac.uk/efo/EFO_0003756	Meta-analysis of GWAS of over 16,000 individuals with autism spectrum disorder highlights a novel locus at 10q24.32 and a significant overlap with schizophrenia.	28540026	schizophrenia cases and controls (see Ripke, 2014), up to 6,197 European ancestry ASD cases, up to 7,377 European ancestry controls, up to 1,190 ASD cases, up to 1,190 controls	NA
rs147793969	6	32526115	intron_variant	1e-09	Autism spectrum disorder or schizophrenia	schizophrenia, autism spectrum disorder	http://www.ebi.ac.uk/efo/EFO_0000692, http://www.ebi.ac.uk/efo/EFO_0003756	Meta-analysis of GWAS of over 16,000 individuals with autism spectrum disorder highlights a novel locus at 10q24.32 and a significant overlap with schizophrenia.	28540026	schizophrenia cases and controls (see Ripke, 2014), up to 6,197 European ancestry ASD cases, up to 7,377 European ancestry controls, up to 1,190 ASD cases, up to 1,190 controls	NA
rs115487448	6	31025536	synonymous_variant	1e-09	Autism spectrum disorder or schizophrenia	schizophrenia, autism spectrum disorder	http://www.ebi.ac.uk/efo/EFO_0000692, http://www.ebi.ac.uk/efo/EFO_0003756	Meta-analysis of GWAS of over 16,000 individuals with autism spectrum disorder highlights a novel locus at 10q24.32 and a significant overlap with schizophrenia.	28540026	schizophrenia cases and controls (see Ripke, 2014), up to 6,197 European ancestry ASD cases, up to 7,377 European ancestry controls, up to 1,190 ASD cases, up to 1,190 controls	NA
rs4619651	2	96750416	intergenic_variant	1e-09	anorexia nervosa, attention-deficit/hyperactivity disorder, autism spectrum disorder, bipolar disorder, major depression, obsessive-compulsive disorder, schizophrenia, or Tourette syndrome (pleiotropy)	anorexia nervosa, obsessive-compulsive disorder, attention deficit hyperactivity disorder, Tourette syndrome, unipolar depression, schizophrenia, autism spectrum disorder, bipolar disorder	http://www.ebi.ac.uk/efo/EFO_0004215, http://www.ebi.ac.uk/efo/EFO_0004242, http://www.ebi.ac.uk/efo/EFO_0003888, http://www.ebi.ac.uk/efo/EFO_0004895, http://www.ebi.ac.uk/efo/EFO_0003761, http://www.ebi.ac.uk/efo/EFO_0000692, http://www.ebi.ac.uk/efo/EFO_0003756, http://www.ebi.ac.uk/efo/EFO_0000289	Genomic Relationships, Novel Loci, and Pleiotropic Mechanisms across Eight Psychiatric Disorders.	31835028	19,009 European ancestry ADHD cases, 3,495 European ancestry anorexia cases, 18,381 European ancestry autism cases, 20,352 European ancestry bipolar disorder cases, 130,664 European ancestry major depression cases, 2,688 European ancestry OCD cases, 33,640 European ancestry schizophrenia cases, 4,645 European ancestry Tourette's cases, 494,162 European ancestry controls	NA
rs7521492	1	163758686	intergenic_variant	1e-09	anorexia nervosa, attention-deficit/hyperactivity disorder, autism spectrum disorder, bipolar disorder, major depression, obsessive-compulsive disorder, schizophrenia, or Tourette syndrome (pleiotropy)	anorexia nervosa, obsessive-compulsive disorder, attention deficit hyperactivity disorder, Tourette syndrome, unipolar depression, schizophrenia, autism spectrum disorder, bipolar disorder	http://www.ebi.ac.uk/efo/EFO_0004215, http://www.ebi.ac.uk/efo/EFO_0004242, http://www.ebi.ac.uk/efo/EFO_0003888, http://www.ebi.ac.uk/efo/EFO_0004895, http://www.ebi.ac.uk/efo/EFO_0003761, http://www.ebi.ac.uk/efo/EFO_0000692, http://www.ebi.ac.uk/efo/EFO_0003756, http://www.ebi.ac.uk/efo/EFO_0000289	Genomic Relationships, Novel Loci, and Pleiotropic Mechanisms across Eight Psychiatric Disorders.	31835028	19,009 European ancestry ADHD cases, 3,495 European ancestry anorexia cases, 18,381 European ancestry autism cases, 20,352 European ancestry bipolar disorder cases, 130,664 European ancestry major depression cases, 2,688 European ancestry OCD cases, 33,640 European ancestry schizophrenia cases, 4,645 European ancestry Tourette's cases, 494,162 European ancestry controls	NA
rs2103655	20	38797315	intergenic_variant	1e-09	anorexia nervosa, attention-deficit/hyperactivity disorder, autism spectrum disorder, bipolar disorder, major depression, obsessive-compulsive disorder, schizophrenia, or Tourette syndrome (pleiotropy)	anorexia nervosa, obsessive-compulsive disorder, attention deficit hyperactivity disorder, Tourette syndrome, unipolar depression, schizophrenia, autism spectrum disorder, bipolar disorder	http://www.ebi.ac.uk/efo/EFO_0004215, http://www.ebi.ac.uk/efo/EFO_0004242, http://www.ebi.ac.uk/efo/EFO_0003888, http://www.ebi.ac.uk/efo/EFO_0004895, http://www.ebi.ac.uk/efo/EFO_0003761, http://www.ebi.ac.uk/efo/EFO_0000692, http://www.ebi.ac.uk/efo/EFO_0003756, http://www.ebi.ac.uk/efo/EFO_0000289	Genomic Relationships, Novel Loci, and Pleiotropic Mechanisms across Eight Psychiatric Disorders.	31835028	19,009 European ancestry ADHD cases, 3,495 European ancestry anorexia cases, 18,381 European ancestry autism cases, 20,352 European ancestry bipolar disorder cases, 130,664 European ancestry major depression cases, 2,688 European ancestry OCD cases, 33,640 European ancestry schizophrenia cases, 4,645 European ancestry Tourette's cases, 494,162 European ancestry controls	NA
rs880090	19	19629920	3_prime_UTR_variant	1e-09	anorexia nervosa, attention-deficit/hyperactivity disorder, autism spectrum disorder, bipolar disorder, major depression, obsessive-compulsive disorder, schizophrenia, or Tourette syndrome (pleiotropy)	anorexia nervosa, obsessive-compulsive disorder, attention deficit hyperactivity disorder, Tourette syndrome, unipolar depression, schizophrenia, autism spectrum disorder, bipolar disorder	http://www.ebi.ac.uk/efo/EFO_0004215, http://www.ebi.ac.uk/efo/EFO_0004242, http://www.ebi.ac.uk/efo/EFO_0003888, http://www.ebi.ac.uk/efo/EFO_0004895, http://www.ebi.ac.uk/efo/EFO_0003761, http://www.ebi.ac.uk/efo/EFO_0000692, http://www.ebi.ac.uk/efo/EFO_0003756, http://www.ebi.ac.uk/efo/EFO_0000289	Genomic Relationships, Novel Loci, and Pleiotropic Mechanisms across Eight Psychiatric Disorders.	31835028	19,009 European ancestry ADHD cases, 3,495 European ancestry anorexia cases, 18,381 European ancestry autism cases, 20,352 European ancestry bipolar disorder cases, 130,664 European ancestry major depression cases, 2,688 European ancestry OCD cases, 33,640 European ancestry schizophrenia cases, 4,645 European ancestry Tourette's cases, 494,162 European ancestry controls	NA
rs1806153	11	31828558	non_coding_transcript_exon_variant	1e-09	anorexia nervosa, attention-deficit/hyperactivity disorder, autism spectrum disorder, bipolar disorder, major depression, obsessive-compulsive disorder, schizophrenia, or Tourette syndrome (pleiotropy)	anorexia nervosa, obsessive-compulsive disorder, attention deficit hyperactivity disorder, Tourette syndrome, unipolar depression, schizophrenia, autism spectrum disorder, bipolar disorder	http://www.ebi.ac.uk/efo/EFO_0004215, http://www.ebi.ac.uk/efo/EFO_0004242, http://www.ebi.ac.uk/efo/EFO_0003888, http://www.ebi.ac.uk/efo/EFO_0004895, http://www.ebi.ac.uk/efo/EFO_0003761, http://www.ebi.ac.uk/efo/EFO_0000692, http://www.ebi.ac.uk/efo/EFO_0003756, http://www.ebi.ac.uk/efo/EFO_0000289	Genomic Relationships, Novel Loci, and Pleiotropic Mechanisms across Eight Psychiatric Disorders.	31835028	19,009 European ancestry ADHD cases, 3,495 European ancestry anorexia cases, 18,381 European ancestry autism cases, 20,352 European ancestry bipolar disorder cases, 130,664 European ancestry major depression cases, 2,688 European ancestry OCD cases, 33,640 European ancestry schizophrenia cases, 4,645 European ancestry Tourette's cases, 494,162 European ancestry controls	NA
rs11787216	8	141605122	intergenic_variant	2e-09	Autism and educational attainment (MTAG)	autism spectrum disorder, self reported educational attainment	http://www.ebi.ac.uk/efo/EFO_0003756, http://www.ebi.ac.uk/efo/EFO_0004784	Identification of common genetic risk variants for autism spectrum disorder.	30804558	18,381 European ancestry autism cases, 27,969 European ancestry controls, 328,917 individuals with educational attainment data	NA
rs115915654	6	30801949	intron_variant	2e-09	Autism spectrum disorder or schizophrenia	schizophrenia, autism spectrum disorder	http://www.ebi.ac.uk/efo/EFO_0000692, http://www.ebi.ac.uk/efo/EFO_0003756	Meta-analysis of GWAS of over 16,000 individuals with autism spectrum disorder highlights a novel locus at 10q24.32 and a significant overlap with schizophrenia.	28540026	schizophrenia cases and controls (see Ripke, 2014), up to 6,197 European ancestry ASD cases, up to 7,377 European ancestry controls, up to 1,190 ASD cases, up to 1,190 controls	NA
rs11223651	11	133971139	intergenic_variant	2e-09	Autism spectrum disorder or schizophrenia	schizophrenia, autism spectrum disorder	http://www.ebi.ac.uk/efo/EFO_0000692, http://www.ebi.ac.uk/efo/EFO_0003756	Meta-analysis of GWAS of over 16,000 individuals with autism spectrum disorder highlights a novel locus at 10q24.32 and a significant overlap with schizophrenia.	28540026	schizophrenia cases and controls (see Ripke, 2014), up to 6,197 European ancestry ASD cases, up to 7,377 European ancestry controls, up to 1,190 ASD cases, up to 1,190 controls	NA
rs62378245	5	89448145	intron_variant	2e-09	Autism spectrum disorder or schizophrenia	schizophrenia, autism spectrum disorder	http://www.ebi.ac.uk/efo/EFO_0000692, http://www.ebi.ac.uk/efo/EFO_0003756	Meta-analysis of GWAS of over 16,000 individuals with autism spectrum disorder highlights a novel locus at 10q24.32 and a significant overlap with schizophrenia.	28540026	schizophrenia cases and controls (see Ripke, 2014), up to 6,197 European ancestry ASD cases, up to 7,377 European ancestry controls, up to 1,190 ASD cases, up to 1,190 controls	NA
rs8009147	14	103798325	intron_variant	2e-09	Autism spectrum disorder or schizophrenia	schizophrenia, autism spectrum disorder	http://www.ebi.ac.uk/efo/EFO_0000692, http://www.ebi.ac.uk/efo/EFO_0003756	Meta-analysis of GWAS of over 16,000 individuals with autism spectrum disorder highlights a novel locus at 10q24.32 and a significant overlap with schizophrenia.	28540026	schizophrenia cases and controls (see Ripke, 2014), up to 6,197 European ancestry ASD cases, up to 7,377 European ancestry controls, up to 1,190 ASD cases, up to 1,190 controls	NA
rs7191183	16	9806200	intron_variant	2e-09	Autism spectrum disorder or schizophrenia	schizophrenia, autism spectrum disorder	http://www.ebi.ac.uk/efo/EFO_0000692, http://www.ebi.ac.uk/efo/EFO_0003756	Meta-analysis of GWAS of over 16,000 individuals with autism spectrum disorder highlights a novel locus at 10q24.32 and a significant overlap with schizophrenia.	28540026	schizophrenia cases and controls (see Ripke, 2014), up to 6,197 European ancestry ASD cases, up to 7,377 European ancestry controls, up to 1,190 ASD cases, up to 1,190 controls	NA
rs4391122	5	61302716	intron_variant	2e-09	Autism spectrum disorder or schizophrenia	schizophrenia, autism spectrum disorder	http://www.ebi.ac.uk/efo/EFO_0000692, http://www.ebi.ac.uk/efo/EFO_0003756	Meta-analysis of GWAS of over 16,000 individuals with autism spectrum disorder highlights a novel locus at 10q24.32 and a significant overlap with schizophrenia.	28540026	schizophrenia cases and controls (see Ripke, 2014), up to 6,197 European ancestry ASD cases, up to 7,377 European ancestry controls, up to 1,190 ASD cases, up to 1,190 controls	NA
rs77502336	11	123523928	intron_variant	2e-09	Autism spectrum disorder or schizophrenia	schizophrenia, autism spectrum disorder	http://www.ebi.ac.uk/efo/EFO_0000692, http://www.ebi.ac.uk/efo/EFO_0003756	Meta-analysis of GWAS of over 16,000 individuals with autism spectrum disorder highlights a novel locus at 10q24.32 and a significant overlap with schizophrenia.	28540026	schizophrenia cases and controls (see Ripke, 2014), up to 6,197 European ancestry ASD cases, up to 7,377 European ancestry controls, up to 1,190 ASD cases, up to 1,190 controls	NA
rs3849046	5	138515503	intron_variant	2e-09	Autism spectrum disorder or schizophrenia	schizophrenia, autism spectrum disorder	http://www.ebi.ac.uk/efo/EFO_0000692, http://www.ebi.ac.uk/efo/EFO_0003756	Meta-analysis of GWAS of over 16,000 individuals with autism spectrum disorder highlights a novel locus at 10q24.32 and a significant overlap with schizophrenia.	28540026	schizophrenia cases and controls (see Ripke, 2014), up to 6,197 European ancestry ASD cases, up to 7,377 European ancestry controls, up to 1,190 ASD cases, up to 1,190 controls	NA
rs2332700	14	71950609	intron_variant	2e-09	Autism spectrum disorder or schizophrenia	schizophrenia, autism spectrum disorder	http://www.ebi.ac.uk/efo/EFO_0000692, http://www.ebi.ac.uk/efo/EFO_0003756	Meta-analysis of GWAS of over 16,000 individuals with autism spectrum disorder highlights a novel locus at 10q24.32 and a significant overlap with schizophrenia.	28540026	schizophrenia cases and controls (see Ripke, 2014), up to 6,197 European ancestry ASD cases, up to 7,377 European ancestry controls, up to 1,190 ASD cases, up to 1,190 controls	NA
rs1131275	6	31356183	missense_variant	2e-09	Autism spectrum disorder or schizophrenia	schizophrenia, autism spectrum disorder	http://www.ebi.ac.uk/efo/EFO_0000692, http://www.ebi.ac.uk/efo/EFO_0003756	Meta-analysis of GWAS of over 16,000 individuals with autism spectrum disorder highlights a novel locus at 10q24.32 and a significant overlap with schizophrenia.	28540026	schizophrenia cases and controls (see Ripke, 2014), up to 6,197 European ancestry ASD cases, up to 7,377 European ancestry controls, up to 1,190 ASD cases, up to 1,190 controls	NA
rs61747867	6	26272320	non_coding_transcript_exon_variant	2e-09	Autism spectrum disorder or schizophrenia	schizophrenia, autism spectrum disorder	http://www.ebi.ac.uk/efo/EFO_0000692, http://www.ebi.ac.uk/efo/EFO_0003756	Meta-analysis of GWAS of over 16,000 individuals with autism spectrum disorder highlights a novel locus at 10q24.32 and a significant overlap with schizophrenia.	28540026	schizophrenia cases and controls (see Ripke, 2014), up to 6,197 European ancestry ASD cases, up to 7,377 European ancestry controls, up to 1,190 ASD cases, up to 1,190 controls	NA
rs116047537	6	32413695	TF_binding_site_variant	2e-09	Autism spectrum disorder or schizophrenia	schizophrenia, autism spectrum disorder	http://www.ebi.ac.uk/efo/EFO_0000692, http://www.ebi.ac.uk/efo/EFO_0003756	Meta-analysis of GWAS of over 16,000 individuals with autism spectrum disorder highlights a novel locus at 10q24.32 and a significant overlap with schizophrenia.	28540026	schizophrenia cases and controls (see Ripke, 2014), up to 6,197 European ancestry ASD cases, up to 7,377 European ancestry controls, up to 1,190 ASD cases, up to 1,190 controls	NA
rs41293330	6	32574236	intergenic_variant	2e-09	Autism spectrum disorder or schizophrenia	schizophrenia, autism spectrum disorder	http://www.ebi.ac.uk/efo/EFO_0000692, http://www.ebi.ac.uk/efo/EFO_0003756	Meta-analysis of GWAS of over 16,000 individuals with autism spectrum disorder highlights a novel locus at 10q24.32 and a significant overlap with schizophrenia.	28540026	schizophrenia cases and controls (see Ripke, 2014), up to 6,197 European ancestry ASD cases, up to 7,377 European ancestry controls, up to 1,190 ASD cases, up to 1,190 controls	NA
rs61789073	1	97938540	intron_variant	2e-09	Autism spectrum disorder or schizophrenia	schizophrenia, autism spectrum disorder	http://www.ebi.ac.uk/efo/EFO_0000692, http://www.ebi.ac.uk/efo/EFO_0003756	Meta-analysis of GWAS of over 16,000 individuals with autism spectrum disorder highlights a novel locus at 10q24.32 and a significant overlap with schizophrenia.	28540026	schizophrenia cases and controls (see Ripke, 2014), up to 6,197 European ancestry ASD cases, up to 7,377 European ancestry controls, up to 1,190 ASD cases, up to 1,190 controls	NA
rs7914558	10	103016151	intron_variant	2e-09	Autism spectrum disorder, attention deficit-hyperactivity disorder, bipolar disorder, major depressive disorder, and schizophrenia (combined)	attention deficit hyperactivity disorder, unipolar depression, schizophrenia, autism spectrum disorder, bipolar disorder	http://www.ebi.ac.uk/efo/EFO_0003888, http://www.ebi.ac.uk/efo/EFO_0003761, http://www.ebi.ac.uk/efo/EFO_0000692, http://www.ebi.ac.uk/efo/EFO_0003756, http://www.ebi.ac.uk/efo/EFO_0000289	Identification of risk loci with shared effects on five major psychiatric disorders: a genome-wide analysis.	23453885	6,990 European ancestry Bipolar disorder cases, 9,227 European ancestry Major depressive disorder cases, 9,379 European ancestry Schizophrenia cases, 161 European ancestry Autism spectrum disorder cases, 4,788 European ancestry Autism spectrum disorder trio cases, 840 European ancestry Attention deficit-hyperactivity disorder cases, 1,947 European ancestry Attention defcit-hyperactivity disorder …	NA
rs10043984	5	138376432	intron_variant	2e-09	anorexia nervosa, attention-deficit/hyperactivity disorder, autism spectrum disorder, bipolar disorder, major depression, obsessive-compulsive disorder, schizophrenia, or Tourette syndrome (pleiotropy)	anorexia nervosa, obsessive-compulsive disorder, attention deficit hyperactivity disorder, Tourette syndrome, unipolar depression, schizophrenia, autism spectrum disorder, bipolar disorder	http://www.ebi.ac.uk/efo/EFO_0004215, http://www.ebi.ac.uk/efo/EFO_0004242, http://www.ebi.ac.uk/efo/EFO_0003888, http://www.ebi.ac.uk/efo/EFO_0004895, http://www.ebi.ac.uk/efo/EFO_0003761, http://www.ebi.ac.uk/efo/EFO_0000692, http://www.ebi.ac.uk/efo/EFO_0003756, http://www.ebi.ac.uk/efo/EFO_0000289	Genomic Relationships, Novel Loci, and Pleiotropic Mechanisms across Eight Psychiatric Disorders.	31835028	19,009 European ancestry ADHD cases, 3,495 European ancestry anorexia cases, 18,381 European ancestry autism cases, 20,352 European ancestry bipolar disorder cases, 130,664 European ancestry major depression cases, 2,688 European ancestry OCD cases, 33,640 European ancestry schizophrenia cases, 4,645 European ancestry Tourette's cases, 494,162 European ancestry controls	NA
rs10514301	5	88643836	intron_variant	2e-09	anorexia nervosa, attention-deficit/hyperactivity disorder, autism spectrum disorder, bipolar disorder, major depression, obsessive-compulsive disorder, schizophrenia, or Tourette syndrome (pleiotropy)	anorexia nervosa, obsessive-compulsive disorder, attention deficit hyperactivity disorder, Tourette syndrome, unipolar depression, schizophrenia, autism spectrum disorder, bipolar disorder	http://www.ebi.ac.uk/efo/EFO_0004215, http://www.ebi.ac.uk/efo/EFO_0004242, http://www.ebi.ac.uk/efo/EFO_0003888, http://www.ebi.ac.uk/efo/EFO_0004895, http://www.ebi.ac.uk/efo/EFO_0003761, http://www.ebi.ac.uk/efo/EFO_0000692, http://www.ebi.ac.uk/efo/EFO_0003756, http://www.ebi.ac.uk/efo/EFO_0000289	Genomic Relationships, Novel Loci, and Pleiotropic Mechanisms across Eight Psychiatric Disorders.	31835028	19,009 European ancestry ADHD cases, 3,495 European ancestry anorexia cases, 18,381 European ancestry autism cases, 20,352 European ancestry bipolar disorder cases, 130,664 European ancestry major depression cases, 2,688 European ancestry OCD cases, 33,640 European ancestry schizophrenia cases, 4,645 European ancestry Tourette's cases, 494,162 European ancestry controls	NA
rs117956829	11	89606498	regulatory_region_variant	2e-09	anorexia nervosa, attention-deficit/hyperactivity disorder, autism spectrum disorder, bipolar disorder, major depression, obsessive-compulsive disorder, schizophrenia, or Tourette syndrome (pleiotropy)	anorexia nervosa, obsessive-compulsive disorder, attention deficit hyperactivity disorder, Tourette syndrome, unipolar depression, schizophrenia, autism spectrum disorder, bipolar disorder	http://www.ebi.ac.uk/efo/EFO_0004215, http://www.ebi.ac.uk/efo/EFO_0004242, http://www.ebi.ac.uk/efo/EFO_0003888, http://www.ebi.ac.uk/efo/EFO_0004895, http://www.ebi.ac.uk/efo/EFO_0003761, http://www.ebi.ac.uk/efo/EFO_0000692, http://www.ebi.ac.uk/efo/EFO_0003756, http://www.ebi.ac.uk/efo/EFO_0000289	Genomic Relationships, Novel Loci, and Pleiotropic Mechanisms across Eight Psychiatric Disorders.	31835028	19,009 European ancestry ADHD cases, 3,495 European ancestry anorexia cases, 18,381 European ancestry autism cases, 20,352 European ancestry bipolar disorder cases, 130,664 European ancestry major depression cases, 2,688 European ancestry OCD cases, 33,640 European ancestry schizophrenia cases, 4,645 European ancestry Tourette's cases, 494,162 European ancestry controls	NA
rs4647903	8	38415064	intron_variant	2e-09	anorexia nervosa, attention-deficit/hyperactivity disorder, autism spectrum disorder, bipolar disorder, major depression, obsessive-compulsive disorder, schizophrenia, or Tourette syndrome (pleiotropy)	anorexia nervosa, obsessive-compulsive disorder, attention deficit hyperactivity disorder, Tourette syndrome, unipolar depression, schizophrenia, autism spectrum disorder, bipolar disorder	http://www.ebi.ac.uk/efo/EFO_0004215, http://www.ebi.ac.uk/efo/EFO_0004242, http://www.ebi.ac.uk/efo/EFO_0003888, http://www.ebi.ac.uk/efo/EFO_0004895, http://www.ebi.ac.uk/efo/EFO_0003761, http://www.ebi.ac.uk/efo/EFO_0000692, http://www.ebi.ac.uk/efo/EFO_0003756, http://www.ebi.ac.uk/efo/EFO_0000289	Genomic Relationships, Novel Loci, and Pleiotropic Mechanisms across Eight Psychiatric Disorders.	31835028	19,009 European ancestry ADHD cases, 3,495 European ancestry anorexia cases, 18,381 European ancestry autism cases, 20,352 European ancestry bipolar disorder cases, 130,664 European ancestry major depression cases, 2,688 European ancestry OCD cases, 33,640 European ancestry schizophrenia cases, 4,645 European ancestry Tourette's cases, 494,162 European ancestry controls	NA
rs4916723	5	88558577	intron_variant	2e-09	anorexia nervosa, attention-deficit/hyperactivity disorder, autism spectrum disorder, bipolar disorder, major depression, obsessive-compulsive disorder, schizophrenia, or Tourette syndrome (pleiotropy)	anorexia nervosa, obsessive-compulsive disorder, attention deficit hyperactivity disorder, Tourette syndrome, unipolar depression, schizophrenia, autism spectrum disorder, bipolar disorder	http://www.ebi.ac.uk/efo/EFO_0004215, http://www.ebi.ac.uk/efo/EFO_0004242, http://www.ebi.ac.uk/efo/EFO_0003888, http://www.ebi.ac.uk/efo/EFO_0004895, http://www.ebi.ac.uk/efo/EFO_0003761, http://www.ebi.ac.uk/efo/EFO_0000692, http://www.ebi.ac.uk/efo/EFO_0003756, http://www.ebi.ac.uk/efo/EFO_0000289	Genomic Relationships, Novel Loci, and Pleiotropic Mechanisms across Eight Psychiatric Disorders.	31835028	19,009 European ancestry ADHD cases, 3,495 European ancestry anorexia cases, 18,381 European ancestry autism cases, 20,352 European ancestry bipolar disorder cases, 130,664 European ancestry major depression cases, 2,688 European ancestry OCD cases, 33,640 European ancestry schizophrenia cases, 4,645 European ancestry Tourette's cases, 494,162 European ancestry controls	NA
rs28669119	5	88909036	intron_variant	2e-09	anorexia nervosa, attention-deficit/hyperactivity disorder, autism spectrum disorder, bipolar disorder, major depression, obsessive-compulsive disorder, schizophrenia, or Tourette syndrome (pleiotropy)	anorexia nervosa, obsessive-compulsive disorder, attention deficit hyperactivity disorder, Tourette syndrome, unipolar depression, schizophrenia, autism spectrum disorder, bipolar disorder	http://www.ebi.ac.uk/efo/EFO_0004215, http://www.ebi.ac.uk/efo/EFO_0004242, http://www.ebi.ac.uk/efo/EFO_0003888, http://www.ebi.ac.uk/efo/EFO_0004895, http://www.ebi.ac.uk/efo/EFO_0003761, http://www.ebi.ac.uk/efo/EFO_0000692, http://www.ebi.ac.uk/efo/EFO_0003756, http://www.ebi.ac.uk/efo/EFO_0000289	Genomic Relationships, Novel Loci, and Pleiotropic Mechanisms across Eight Psychiatric Disorders.	31835028	19,009 European ancestry ADHD cases, 3,495 European ancestry anorexia cases, 18,381 European ancestry autism cases, 20,352 European ancestry bipolar disorder cases, 130,664 European ancestry major depression cases, 2,688 European ancestry OCD cases, 33,640 European ancestry schizophrenia cases, 4,645 European ancestry Tourette's cases, 494,162 European ancestry controls	NA
rs35774874	11	130941461	regulatory_region_variant	2e-09	anorexia nervosa, attention-deficit/hyperactivity disorder, autism spectrum disorder, bipolar disorder, major depression, obsessive-compulsive disorder, schizophrenia, or Tourette syndrome (pleiotropy)	anorexia nervosa, obsessive-compulsive disorder, attention deficit hyperactivity disorder, Tourette syndrome, unipolar depression, schizophrenia, autism spectrum disorder, bipolar disorder	http://www.ebi.ac.uk/efo/EFO_0004215, http://www.ebi.ac.uk/efo/EFO_0004242, http://www.ebi.ac.uk/efo/EFO_0003888, http://www.ebi.ac.uk/efo/EFO_0004895, http://www.ebi.ac.uk/efo/EFO_0003761, http://www.ebi.ac.uk/efo/EFO_0000692, http://www.ebi.ac.uk/efo/EFO_0003756, http://www.ebi.ac.uk/efo/EFO_0000289	Genomic Relationships, Novel Loci, and Pleiotropic Mechanisms across Eight Psychiatric Disorders.	31835028	19,009 European ancestry ADHD cases, 3,495 European ancestry anorexia cases, 18,381 European ancestry autism cases, 20,352 European ancestry bipolar disorder cases, 130,664 European ancestry major depression cases, 2,688 European ancestry OCD cases, 33,640 European ancestry schizophrenia cases, 4,645 European ancestry Tourette's cases, 494,162 European ancestry controls	NA
rs4244354	10	102666420	intergenic_variant	2e-09	anorexia nervosa, attention-deficit/hyperactivity disorder, autism spectrum disorder, bipolar disorder, major depression, obsessive-compulsive disorder, schizophrenia, or Tourette syndrome (pleiotropy)	anorexia nervosa, obsessive-compulsive disorder, attention deficit hyperactivity disorder, Tourette syndrome, unipolar depression, schizophrenia, autism spectrum disorder, bipolar disorder	http://www.ebi.ac.uk/efo/EFO_0004215, http://www.ebi.ac.uk/efo/EFO_0004242, http://www.ebi.ac.uk/efo/EFO_0003888, http://www.ebi.ac.uk/efo/EFO_0004895, http://www.ebi.ac.uk/efo/EFO_0003761, http://www.ebi.ac.uk/efo/EFO_0000692, http://www.ebi.ac.uk/efo/EFO_0003756, http://www.ebi.ac.uk/efo/EFO_0000289	Genomic Relationships, Novel Loci, and Pleiotropic Mechanisms across Eight Psychiatric Disorders.	31835028	19,009 European ancestry ADHD cases, 3,495 European ancestry anorexia cases, 18,381 European ancestry autism cases, 20,352 European ancestry bipolar disorder cases, 130,664 European ancestry major depression cases, 2,688 European ancestry OCD cases, 33,640 European ancestry schizophrenia cases, 4,645 European ancestry Tourette's cases, 494,162 European ancestry controls	NA
rs1452075	3	62495388	intron_variant	3e-09	Autism and educational attainment (MTAG)	autism spectrum disorder, self reported educational attainment	http://www.ebi.ac.uk/efo/EFO_0003756, http://www.ebi.ac.uk/efo/EFO_0004784	Identification of common genetic risk variants for autism spectrum disorder.	30804558	18,381 European ancestry autism cases, 27,969 European ancestry controls, 328,917 individuals with educational attainment data	NA
rs56223946	8	27556469	intergenic_variant	3e-09	Autism spectrum disorder or schizophrenia	schizophrenia, autism spectrum disorder	http://www.ebi.ac.uk/efo/EFO_0000692, http://www.ebi.ac.uk/efo/EFO_0003756	Meta-analysis of GWAS of over 16,000 individuals with autism spectrum disorder highlights a novel locus at 10q24.32 and a significant overlap with schizophrenia.	28540026	schizophrenia cases and controls (see Ripke, 2014), up to 6,197 European ancestry ASD cases, up to 7,377 European ancestry controls, up to 1,190 ASD cases, up to 1,190 controls	NA
rs2434529	5	154260486	intron_variant	3e-09	Autism spectrum disorder or schizophrenia	schizophrenia, autism spectrum disorder	http://www.ebi.ac.uk/efo/EFO_0000692, http://www.ebi.ac.uk/efo/EFO_0003756	Meta-analysis of GWAS of over 16,000 individuals with autism spectrum disorder highlights a novel locus at 10q24.32 and a significant overlap with schizophrenia.	28540026	schizophrenia cases and controls (see Ripke, 2014), up to 6,197 European ancestry ASD cases, up to 7,377 European ancestry controls, up to 1,190 ASD cases, up to 1,190 controls	NA
rs115641444	6	32517285	intergenic_variant	3e-09	Autism spectrum disorder or schizophrenia	schizophrenia, autism spectrum disorder	http://www.ebi.ac.uk/efo/EFO_0000692, http://www.ebi.ac.uk/efo/EFO_0003756	Meta-analysis of GWAS of over 16,000 individuals with autism spectrum disorder highlights a novel locus at 10q24.32 and a significant overlap with schizophrenia.	28540026	schizophrenia cases and controls (see Ripke, 2014), up to 6,197 European ancestry ASD cases, up to 7,377 European ancestry controls, up to 1,190 ASD cases, up to 1,190 controls	NA
rs149998036	6	32470272	intron_variant	3e-09	Autism spectrum disorder or schizophrenia	schizophrenia, autism spectrum disorder	http://www.ebi.ac.uk/efo/EFO_0000692, http://www.ebi.ac.uk/efo/EFO_0003756	Meta-analysis of GWAS of over 16,000 individuals with autism spectrum disorder highlights a novel locus at 10q24.32 and a significant overlap with schizophrenia.	28540026	schizophrenia cases and controls (see Ripke, 2014), up to 6,197 European ancestry ASD cases, up to 7,377 European ancestry controls, up to 1,190 ASD cases, up to 1,190 controls	NA
rs184123737	6	32569865	intron_variant	3e-09	Autism spectrum disorder or schizophrenia	schizophrenia, autism spectrum disorder	http://www.ebi.ac.uk/efo/EFO_0000692, http://www.ebi.ac.uk/efo/EFO_0003756	Meta-analysis of GWAS of over 16,000 individuals with autism spectrum disorder highlights a novel locus at 10q24.32 and a significant overlap with schizophrenia.	28540026	schizophrenia cases and controls (see Ripke, 2014), up to 6,197 European ancestry ASD cases, up to 7,377 European ancestry controls, up to 1,190 ASD cases, up to 1,190 controls	NA
rs10994359	10	60462349	intron_variant	3e-09	Autism spectrum disorder, attention deficit-hyperactivity disorder, bipolar disorder, major depressive disorder, and schizophrenia (combined)	attention deficit hyperactivity disorder, unipolar depression, schizophrenia, autism spectrum disorder, bipolar disorder	http://www.ebi.ac.uk/efo/EFO_0003888, http://www.ebi.ac.uk/efo/EFO_0003761, http://www.ebi.ac.uk/efo/EFO_0000692, http://www.ebi.ac.uk/efo/EFO_0003756, http://www.ebi.ac.uk/efo/EFO_0000289	Identification of risk loci with shared effects on five major psychiatric disorders: a genome-wide analysis.	23453885	6,990 European ancestry Bipolar disorder cases, 9,227 European ancestry Major depressive disorder cases, 9,379 European ancestry Schizophrenia cases, 161 European ancestry Autism spectrum disorder cases, 4,788 European ancestry Autism spectrum disorder trio cases, 840 European ancestry Attention deficit-hyperactivity disorder cases, 1,947 European ancestry Attention defcit-hyperactivity disorder …	NA
rs9360557	6	72423043	intergenic_variant	3e-09	anorexia nervosa, attention-deficit/hyperactivity disorder, autism spectrum disorder, bipolar disorder, major depression, obsessive-compulsive disorder, schizophrenia, or Tourette syndrome (pleiotropy)	anorexia nervosa, obsessive-compulsive disorder, attention deficit hyperactivity disorder, Tourette syndrome, unipolar depression, schizophrenia, autism spectrum disorder, bipolar disorder	http://www.ebi.ac.uk/efo/EFO_0004215, http://www.ebi.ac.uk/efo/EFO_0004242, http://www.ebi.ac.uk/efo/EFO_0003888, http://www.ebi.ac.uk/efo/EFO_0004895, http://www.ebi.ac.uk/efo/EFO_0003761, http://www.ebi.ac.uk/efo/EFO_0000692, http://www.ebi.ac.uk/efo/EFO_0003756, http://www.ebi.ac.uk/efo/EFO_0000289	Genomic Relationships, Novel Loci, and Pleiotropic Mechanisms across Eight Psychiatric Disorders.	31835028	19,009 European ancestry ADHD cases, 3,495 European ancestry anorexia cases, 18,381 European ancestry autism cases, 20,352 European ancestry bipolar disorder cases, 130,664 European ancestry major depression cases, 2,688 European ancestry OCD cases, 33,640 European ancestry schizophrenia cases, 4,645 European ancestry Tourette's cases, 494,162 European ancestry controls	NA
rs80256351	2	57844458	intergenic_variant	3e-09	anorexia nervosa, attention-deficit/hyperactivity disorder, autism spectrum disorder, bipolar disorder, major depression, obsessive-compulsive disorder, schizophrenia, or Tourette syndrome (pleiotropy)	anorexia nervosa, obsessive-compulsive disorder, attention deficit hyperactivity disorder, Tourette syndrome, unipolar depression, schizophrenia, autism spectrum disorder, bipolar disorder	http://www.ebi.ac.uk/efo/EFO_0004215, http://www.ebi.ac.uk/efo/EFO_0004242, http://www.ebi.ac.uk/efo/EFO_0003888, http://www.ebi.ac.uk/efo/EFO_0004895, http://www.ebi.ac.uk/efo/EFO_0003761, http://www.ebi.ac.uk/efo/EFO_0000692, http://www.ebi.ac.uk/efo/EFO_0003756, http://www.ebi.ac.uk/efo/EFO_0000289	Genomic Relationships, Novel Loci, and Pleiotropic Mechanisms across Eight Psychiatric Disorders.	31835028	19,009 European ancestry ADHD cases, 3,495 European ancestry anorexia cases, 18,381 European ancestry autism cases, 20,352 European ancestry bipolar disorder cases, 130,664 European ancestry major depression cases, 2,688 European ancestry OCD cases, 33,640 European ancestry schizophrenia cases, 4,645 European ancestry Tourette's cases, 494,162 European ancestry controls	NA
rs6125656	20	49474242	intron_variant	3e-09	anorexia nervosa, attention-deficit/hyperactivity disorder, autism spectrum disorder, bipolar disorder, major depression, obsessive-compulsive disorder, schizophrenia, or Tourette syndrome (pleiotropy)	anorexia nervosa, obsessive-compulsive disorder, attention deficit hyperactivity disorder, Tourette syndrome, unipolar depression, schizophrenia, autism spectrum disorder, bipolar disorder	http://www.ebi.ac.uk/efo/EFO_0004215, http://www.ebi.ac.uk/efo/EFO_0004242, http://www.ebi.ac.uk/efo/EFO_0003888, http://www.ebi.ac.uk/efo/EFO_0004895, http://www.ebi.ac.uk/efo/EFO_0003761, http://www.ebi.ac.uk/efo/EFO_0000692, http://www.ebi.ac.uk/efo/EFO_0003756, http://www.ebi.ac.uk/efo/EFO_0000289	Genomic Relationships, Novel Loci, and Pleiotropic Mechanisms across Eight Psychiatric Disorders.	31835028	19,009 European ancestry ADHD cases, 3,495 European ancestry anorexia cases, 18,381 European ancestry autism cases, 20,352 European ancestry bipolar disorder cases, 130,664 European ancestry major depression cases, 2,688 European ancestry OCD cases, 33,640 European ancestry schizophrenia cases, 4,645 European ancestry Tourette's cases, 494,162 European ancestry controls	NA
rs247910	5	88334952	intron_variant	3e-09	anorexia nervosa, attention-deficit/hyperactivity disorder, autism spectrum disorder, bipolar disorder, major depression, obsessive-compulsive disorder, schizophrenia, or Tourette syndrome (pleiotropy)	anorexia nervosa, obsessive-compulsive disorder, attention deficit hyperactivity disorder, Tourette syndrome, unipolar depression, schizophrenia, autism spectrum disorder, bipolar disorder	http://www.ebi.ac.uk/efo/EFO_0004215, http://www.ebi.ac.uk/efo/EFO_0004242, http://www.ebi.ac.uk/efo/EFO_0003888, http://www.ebi.ac.uk/efo/EFO_0004895, http://www.ebi.ac.uk/efo/EFO_0003761, http://www.ebi.ac.uk/efo/EFO_0000692, http://www.ebi.ac.uk/efo/EFO_0003756, http://www.ebi.ac.uk/efo/EFO_0000289	Genomic Relationships, Novel Loci, and Pleiotropic Mechanisms across Eight Psychiatric Disorders.	31835028	19,009 European ancestry ADHD cases, 3,495 European ancestry anorexia cases, 18,381 European ancestry autism cases, 20,352 European ancestry bipolar disorder cases, 130,664 European ancestry major depression cases, 2,688 European ancestry OCD cases, 33,640 European ancestry schizophrenia cases, 4,645 European ancestry Tourette's cases, 494,162 European ancestry controls	NA
rs3812984	16	72173898	intron_variant	3e-09	anorexia nervosa, attention-deficit/hyperactivity disorder, autism spectrum disorder, bipolar disorder, major depression, obsessive-compulsive disorder, schizophrenia, or Tourette syndrome (pleiotropy)	anorexia nervosa, obsessive-compulsive disorder, attention deficit hyperactivity disorder, Tourette syndrome, unipolar depression, schizophrenia, autism spectrum disorder, bipolar disorder	http://www.ebi.ac.uk/efo/EFO_0004215, http://www.ebi.ac.uk/efo/EFO_0004242, http://www.ebi.ac.uk/efo/EFO_0003888, http://www.ebi.ac.uk/efo/EFO_0004895, http://www.ebi.ac.uk/efo/EFO_0003761, http://www.ebi.ac.uk/efo/EFO_0000692, http://www.ebi.ac.uk/efo/EFO_0003756, http://www.ebi.ac.uk/efo/EFO_0000289	Genomic Relationships, Novel Loci, and Pleiotropic Mechanisms across Eight Psychiatric Disorders.	31835028	19,009 European ancestry ADHD cases, 3,495 European ancestry anorexia cases, 18,381 European ancestry autism cases, 20,352 European ancestry bipolar disorder cases, 130,664 European ancestry major depression cases, 2,688 European ancestry OCD cases, 33,640 European ancestry schizophrenia cases, 4,645 European ancestry Tourette's cases, 494,162 European ancestry controls	NA
rs915057	14	64219489	intron_variant	3e-09	anorexia nervosa, attention-deficit/hyperactivity disorder, autism spectrum disorder, bipolar disorder, major depression, obsessive-compulsive disorder, schizophrenia, or Tourette syndrome (pleiotropy)	anorexia nervosa, obsessive-compulsive disorder, attention deficit hyperactivity disorder, Tourette syndrome, unipolar depression, schizophrenia, autism spectrum disorder, bipolar disorder	http://www.ebi.ac.uk/efo/EFO_0004215, http://www.ebi.ac.uk/efo/EFO_0004242, http://www.ebi.ac.uk/efo/EFO_0003888, http://www.ebi.ac.uk/efo/EFO_0004895, http://www.ebi.ac.uk/efo/EFO_0003761, http://www.ebi.ac.uk/efo/EFO_0000692, http://www.ebi.ac.uk/efo/EFO_0003756, http://www.ebi.ac.uk/efo/EFO_0000289	Genomic Relationships, Novel Loci, and Pleiotropic Mechanisms across Eight Psychiatric Disorders.	31835028	19,009 European ancestry ADHD cases, 3,495 European ancestry anorexia cases, 18,381 European ancestry autism cases, 20,352 European ancestry bipolar disorder cases, 130,664 European ancestry major depression cases, 2,688 European ancestry OCD cases, 33,640 European ancestry schizophrenia cases, 4,645 European ancestry Tourette's cases, 494,162 European ancestry controls	NA
rs17659437	1	177337251	intergenic_variant	4e-09	Autism spectrum disorder or schizophrenia	schizophrenia, autism spectrum disorder	http://www.ebi.ac.uk/efo/EFO_0000692, http://www.ebi.ac.uk/efo/EFO_0003756	Meta-analysis of GWAS of over 16,000 individuals with autism spectrum disorder highlights a novel locus at 10q24.32 and a significant overlap with schizophrenia.	28540026	schizophrenia cases and controls (see Ripke, 2014), up to 6,197 European ancestry ASD cases, up to 7,377 European ancestry controls, up to 1,190 ASD cases, up to 1,190 controls	NA
rs11641947	16	58636004	regulatory_region_variant	4e-09	Autism spectrum disorder or schizophrenia	schizophrenia, autism spectrum disorder	http://www.ebi.ac.uk/efo/EFO_0000692, http://www.ebi.ac.uk/efo/EFO_0003756	Meta-analysis of GWAS of over 16,000 individuals with autism spectrum disorder highlights a novel locus at 10q24.32 and a significant overlap with schizophrenia.	28540026	schizophrenia cases and controls (see Ripke, 2014), up to 6,197 European ancestry ASD cases, up to 7,377 European ancestry controls, up to 1,190 ASD cases, up to 1,190 controls	NA
rs139099016	6	31361514	intergenic_variant	4e-09	Autism spectrum disorder or schizophrenia	schizophrenia, autism spectrum disorder	http://www.ebi.ac.uk/efo/EFO_0000692, http://www.ebi.ac.uk/efo/EFO_0003756	Meta-analysis of GWAS of over 16,000 individuals with autism spectrum disorder highlights a novel locus at 10q24.32 and a significant overlap with schizophrenia.	28540026	schizophrenia cases and controls (see Ripke, 2014), up to 6,197 European ancestry ASD cases, up to 7,377 European ancestry controls, up to 1,190 ASD cases, up to 1,190 controls	NA
rs72687362	8	142276955	intron_variant	4e-09	Autism spectrum disorder or schizophrenia	schizophrenia, autism spectrum disorder	http://www.ebi.ac.uk/efo/EFO_0000692, http://www.ebi.ac.uk/efo/EFO_0003756	Meta-analysis of GWAS of over 16,000 individuals with autism spectrum disorder highlights a novel locus at 10q24.32 and a significant overlap with schizophrenia.	28540026	schizophrenia cases and controls (see Ripke, 2014), up to 6,197 European ancestry ASD cases, up to 7,377 European ancestry controls, up to 1,190 ASD cases, up to 1,190 controls	NA
rs57709857	8	38432906	intron_variant	4e-09	Autism spectrum disorder or schizophrenia	schizophrenia, autism spectrum disorder	http://www.ebi.ac.uk/efo/EFO_0000692, http://www.ebi.ac.uk/efo/EFO_0003756	Meta-analysis of GWAS of over 16,000 individuals with autism spectrum disorder highlights a novel locus at 10q24.32 and a significant overlap with schizophrenia.	28540026	schizophrenia cases and controls (see Ripke, 2014), up to 6,197 European ancestry ASD cases, up to 7,377 European ancestry controls, up to 1,190 ASD cases, up to 1,190 controls	NA
rs11210195	1	73283600	intergenic_variant	4e-09	Autism spectrum disorder or schizophrenia	schizophrenia, autism spectrum disorder	http://www.ebi.ac.uk/efo/EFO_0000692, http://www.ebi.ac.uk/efo/EFO_0003756	Meta-analysis of GWAS of over 16,000 individuals with autism spectrum disorder highlights a novel locus at 10q24.32 and a significant overlap with schizophrenia.	28540026	schizophrenia cases and controls (see Ripke, 2014), up to 6,197 European ancestry ASD cases, up to 7,377 European ancestry controls, up to 1,190 ASD cases, up to 1,190 controls	NA
rs3020736	22	42141117	intron_variant	4e-09	Autism spectrum disorder or schizophrenia	schizophrenia, autism spectrum disorder	http://www.ebi.ac.uk/efo/EFO_0000692, http://www.ebi.ac.uk/efo/EFO_0003756	Meta-analysis of GWAS of over 16,000 individuals with autism spectrum disorder highlights a novel locus at 10q24.32 and a significant overlap with schizophrenia.	28540026	schizophrenia cases and controls (see Ripke, 2014), up to 6,197 European ancestry ASD cases, up to 7,377 European ancestry controls, up to 1,190 ASD cases, up to 1,190 controls	NA
rs12592967	15	61578744	intron_variant	4e-09	Autism spectrum disorder or schizophrenia	schizophrenia, autism spectrum disorder	http://www.ebi.ac.uk/efo/EFO_0000692, http://www.ebi.ac.uk/efo/EFO_0003756	Meta-analysis of GWAS of over 16,000 individuals with autism spectrum disorder highlights a novel locus at 10q24.32 and a significant overlap with schizophrenia.	28540026	schizophrenia cases and controls (see Ripke, 2014), up to 6,197 European ancestry ASD cases, up to 7,377 European ancestry controls, up to 1,190 ASD cases, up to 1,190 controls	NA
rs5995756	22	39604308	intron_variant	4e-09	Autism spectrum disorder or schizophrenia	schizophrenia, autism spectrum disorder	http://www.ebi.ac.uk/efo/EFO_0000692, http://www.ebi.ac.uk/efo/EFO_0003756	Meta-analysis of GWAS of over 16,000 individuals with autism spectrum disorder highlights a novel locus at 10q24.32 and a significant overlap with schizophrenia.	28540026	schizophrenia cases and controls (see Ripke, 2014), up to 6,197 European ancestry ASD cases, up to 7,377 European ancestry controls, up to 1,190 ASD cases, up to 1,190 controls	NA
rs385492	6	29681770	intergenic_variant	4e-09	Autism spectrum disorder or schizophrenia	schizophrenia, autism spectrum disorder	http://www.ebi.ac.uk/efo/EFO_0000692, http://www.ebi.ac.uk/efo/EFO_0003756	Meta-analysis of GWAS of over 16,000 individuals with autism spectrum disorder highlights a novel locus at 10q24.32 and a significant overlap with schizophrenia.	28540026	schizophrenia cases and controls (see Ripke, 2014), up to 6,197 European ancestry ASD cases, up to 7,377 European ancestry controls, up to 1,190 ASD cases, up to 1,190 controls	NA
rs115443066	6	32646583	non_coding_transcript_exon_variant	4e-09	Autism spectrum disorder or schizophrenia	schizophrenia, autism spectrum disorder	http://www.ebi.ac.uk/efo/EFO_0000692, http://www.ebi.ac.uk/efo/EFO_0003756	Meta-analysis of GWAS of over 16,000 individuals with autism spectrum disorder highlights a novel locus at 10q24.32 and a significant overlap with schizophrenia.	28540026	schizophrenia cases and controls (see Ripke, 2014), up to 6,197 European ancestry ASD cases, up to 7,377 European ancestry controls, up to 1,190 ASD cases, up to 1,190 controls	NA
rs9371601	6	152469438	intron_variant	4e-09	Autism spectrum disorder, attention deficit-hyperactivity disorder, bipolar disorder, major depressive disorder, and schizophrenia (combined)	attention deficit hyperactivity disorder, unipolar depression, schizophrenia, autism spectrum disorder, bipolar disorder	http://www.ebi.ac.uk/efo/EFO_0003888, http://www.ebi.ac.uk/efo/EFO_0003761, http://www.ebi.ac.uk/efo/EFO_0000692, http://www.ebi.ac.uk/efo/EFO_0003756, http://www.ebi.ac.uk/efo/EFO_0000289	Identification of risk loci with shared effects on five major psychiatric disorders: a genome-wide analysis.	23453885	6,990 European ancestry Bipolar disorder cases, 9,227 European ancestry Major depressive disorder cases, 9,379 European ancestry Schizophrenia cases, 161 European ancestry Autism spectrum disorder cases, 4,788 European ancestry Autism spectrum disorder trio cases, 840 European ancestry Attention deficit-hyperactivity disorder cases, 1,947 European ancestry Attention defcit-hyperactivity disorder …	NA
rs59979824	2	192983614	intergenic_variant	4e-09	anorexia nervosa, attention-deficit/hyperactivity disorder, autism spectrum disorder, bipolar disorder, major depression, obsessive-compulsive disorder, schizophrenia, or Tourette syndrome (pleiotropy)	anorexia nervosa, obsessive-compulsive disorder, attention deficit hyperactivity disorder, Tourette syndrome, unipolar depression, schizophrenia, autism spectrum disorder, bipolar disorder	http://www.ebi.ac.uk/efo/EFO_0004215, http://www.ebi.ac.uk/efo/EFO_0004242, http://www.ebi.ac.uk/efo/EFO_0003888, http://www.ebi.ac.uk/efo/EFO_0004895, http://www.ebi.ac.uk/efo/EFO_0003761, http://www.ebi.ac.uk/efo/EFO_0000692, http://www.ebi.ac.uk/efo/EFO_0003756, http://www.ebi.ac.uk/efo/EFO_0000289	Genomic Relationships, Novel Loci, and Pleiotropic Mechanisms across Eight Psychiatric Disorders.	31835028	19,009 European ancestry ADHD cases, 3,495 European ancestry anorexia cases, 18,381 European ancestry autism cases, 20,352 European ancestry bipolar disorder cases, 130,664 European ancestry major depression cases, 2,688 European ancestry OCD cases, 33,640 European ancestry schizophrenia cases, 4,645 European ancestry Tourette's cases, 494,162 European ancestry controls	NA
rs6694545	1	29964421	intergenic_variant	4e-09	anorexia nervosa, attention-deficit/hyperactivity disorder, autism spectrum disorder, bipolar disorder, major depression, obsessive-compulsive disorder, schizophrenia, or Tourette syndrome (pleiotropy)	anorexia nervosa, obsessive-compulsive disorder, attention deficit hyperactivity disorder, Tourette syndrome, unipolar depression, schizophrenia, autism spectrum disorder, bipolar disorder	http://www.ebi.ac.uk/efo/EFO_0004215, http://www.ebi.ac.uk/efo/EFO_0004242, http://www.ebi.ac.uk/efo/EFO_0003888, http://www.ebi.ac.uk/efo/EFO_0004895, http://www.ebi.ac.uk/efo/EFO_0003761, http://www.ebi.ac.uk/efo/EFO_0000692, http://www.ebi.ac.uk/efo/EFO_0003756, http://www.ebi.ac.uk/efo/EFO_0000289	Genomic Relationships, Novel Loci, and Pleiotropic Mechanisms across Eight Psychiatric Disorders.	31835028	19,009 European ancestry ADHD cases, 3,495 European ancestry anorexia cases, 18,381 European ancestry autism cases, 20,352 European ancestry bipolar disorder cases, 130,664 European ancestry major depression cases, 2,688 European ancestry OCD cases, 33,640 European ancestry schizophrenia cases, 4,645 European ancestry Tourette's cases, 494,162 European ancestry controls	NA
rs1484144	4	79296443	intron_variant	4e-09	anorexia nervosa, attention-deficit/hyperactivity disorder, autism spectrum disorder, bipolar disorder, major depression, obsessive-compulsive disorder, schizophrenia, or Tourette syndrome (pleiotropy)	anorexia nervosa, obsessive-compulsive disorder, attention deficit hyperactivity disorder, Tourette syndrome, unipolar depression, schizophrenia, autism spectrum disorder, bipolar disorder	http://www.ebi.ac.uk/efo/EFO_0004215, http://www.ebi.ac.uk/efo/EFO_0004242, http://www.ebi.ac.uk/efo/EFO_0003888, http://www.ebi.ac.uk/efo/EFO_0004895, http://www.ebi.ac.uk/efo/EFO_0003761, http://www.ebi.ac.uk/efo/EFO_0000692, http://www.ebi.ac.uk/efo/EFO_0003756, http://www.ebi.ac.uk/efo/EFO_0000289	Genomic Relationships, Novel Loci, and Pleiotropic Mechanisms across Eight Psychiatric Disorders.	31835028	19,009 European ancestry ADHD cases, 3,495 European ancestry anorexia cases, 18,381 European ancestry autism cases, 20,352 European ancestry bipolar disorder cases, 130,664 European ancestry major depression cases, 2,688 European ancestry OCD cases, 33,640 European ancestry schizophrenia cases, 4,645 European ancestry Tourette's cases, 494,162 European ancestry controls	NA
rs832190	3	63856953	intron_variant	4e-09	anorexia nervosa, attention-deficit/hyperactivity disorder, autism spectrum disorder, bipolar disorder, major depression, obsessive-compulsive disorder, schizophrenia, or Tourette syndrome (pleiotropy)	anorexia nervosa, obsessive-compulsive disorder, attention deficit hyperactivity disorder, Tourette syndrome, unipolar depression, schizophrenia, autism spectrum disorder, bipolar disorder	http://www.ebi.ac.uk/efo/EFO_0004215, http://www.ebi.ac.uk/efo/EFO_0004242, http://www.ebi.ac.uk/efo/EFO_0003888, http://www.ebi.ac.uk/efo/EFO_0004895, http://www.ebi.ac.uk/efo/EFO_0003761, http://www.ebi.ac.uk/efo/EFO_0000692, http://www.ebi.ac.uk/efo/EFO_0003756, http://www.ebi.ac.uk/efo/EFO_0000289	Genomic Relationships, Novel Loci, and Pleiotropic Mechanisms across Eight Psychiatric Disorders.	31835028	19,009 European ancestry ADHD cases, 3,495 European ancestry anorexia cases, 18,381 European ancestry autism cases, 20,352 European ancestry bipolar disorder cases, 130,664 European ancestry major depression cases, 2,688 European ancestry OCD cases, 33,640 European ancestry schizophrenia cases, 4,645 European ancestry Tourette's cases, 494,162 European ancestry controls	NA
rs9267057	6	31429613	intron_variant	5e-09	Autism spectrum disorder or schizophrenia	schizophrenia, autism spectrum disorder	http://www.ebi.ac.uk/efo/EFO_0000692, http://www.ebi.ac.uk/efo/EFO_0003756	Meta-analysis of GWAS of over 16,000 individuals with autism spectrum disorder highlights a novel locus at 10q24.32 and a significant overlap with schizophrenia.	28540026	schizophrenia cases and controls (see Ripke, 2014), up to 6,197 European ancestry ASD cases, up to 7,377 European ancestry controls, up to 1,190 ASD cases, up to 1,190 controls	NA
rs4309187	11	113541721	intergenic_variant	5e-09	Autism spectrum disorder or schizophrenia	schizophrenia, autism spectrum disorder	http://www.ebi.ac.uk/efo/EFO_0000692, http://www.ebi.ac.uk/efo/EFO_0003756	Meta-analysis of GWAS of over 16,000 individuals with autism spectrum disorder highlights a novel locus at 10q24.32 and a significant overlap with schizophrenia.	28540026	schizophrenia cases and controls (see Ripke, 2014), up to 6,197 European ancestry ASD cases, up to 7,377 European ancestry controls, up to 1,190 ASD cases, up to 1,190 controls	NA
rs149544854	6	31755003	intron_variant	5e-09	Autism spectrum disorder or schizophrenia	schizophrenia, autism spectrum disorder	http://www.ebi.ac.uk/efo/EFO_0000692, http://www.ebi.ac.uk/efo/EFO_0003756	Meta-analysis of GWAS of over 16,000 individuals with autism spectrum disorder highlights a novel locus at 10q24.32 and a significant overlap with schizophrenia.	28540026	schizophrenia cases and controls (see Ripke, 2014), up to 6,197 European ancestry ASD cases, up to 7,377 European ancestry controls, up to 1,190 ASD cases, up to 1,190 controls	NA
rs116502302	6	31005088	regulatory_region_variant	5e-09	Autism spectrum disorder or schizophrenia	schizophrenia, autism spectrum disorder	http://www.ebi.ac.uk/efo/EFO_0000692, http://www.ebi.ac.uk/efo/EFO_0003756	Meta-analysis of GWAS of over 16,000 individuals with autism spectrum disorder highlights a novel locus at 10q24.32 and a significant overlap with schizophrenia.	28540026	schizophrenia cases and controls (see Ripke, 2014), up to 6,197 European ancestry ASD cases, up to 7,377 European ancestry controls, up to 1,190 ASD cases, up to 1,190 controls	NA
rs191269336	6	32521819	intron_variant	5e-09	Autism spectrum disorder or schizophrenia	schizophrenia, autism spectrum disorder	http://www.ebi.ac.uk/efo/EFO_0000692, http://www.ebi.ac.uk/efo/EFO_0003756	Meta-analysis of GWAS of over 16,000 individuals with autism spectrum disorder highlights a novel locus at 10q24.32 and a significant overlap with schizophrenia.	28540026	schizophrenia cases and controls (see Ripke, 2014), up to 6,197 European ancestry ASD cases, up to 7,377 European ancestry controls, up to 1,190 ASD cases, up to 1,190 controls	NA
rs1006737	12	2236129	intron_variant	5e-09	Autism spectrum disorder, attention deficit-hyperactivity disorder, bipolar disorder, major depressive disorder, and schizophrenia (combined)	attention deficit hyperactivity disorder, unipolar depression, schizophrenia, autism spectrum disorder, bipolar disorder	http://www.ebi.ac.uk/efo/EFO_0003888, http://www.ebi.ac.uk/efo/EFO_0003761, http://www.ebi.ac.uk/efo/EFO_0000692, http://www.ebi.ac.uk/efo/EFO_0003756, http://www.ebi.ac.uk/efo/EFO_0000289	Identification of risk loci with shared effects on five major psychiatric disorders: a genome-wide analysis.	23453885	6,990 European ancestry Bipolar disorder cases, 9,227 European ancestry Major depressive disorder cases, 9,379 European ancestry Schizophrenia cases, 161 European ancestry Autism spectrum disorder cases, 4,788 European ancestry Autism spectrum disorder trio cases, 840 European ancestry Attention deficit-hyperactivity disorder cases, 1,947 European ancestry Attention defcit-hyperactivity disorder …	NA
rs10265001	7	140965721	intergenic_variant	5e-09	anorexia nervosa, attention-deficit/hyperactivity disorder, autism spectrum disorder, bipolar disorder, major depression, obsessive-compulsive disorder, schizophrenia, or Tourette syndrome (pleiotropy)	anorexia nervosa, obsessive-compulsive disorder, attention deficit hyperactivity disorder, Tourette syndrome, unipolar depression, schizophrenia, autism spectrum disorder, bipolar disorder	http://www.ebi.ac.uk/efo/EFO_0004215, http://www.ebi.ac.uk/efo/EFO_0004242, http://www.ebi.ac.uk/efo/EFO_0003888, http://www.ebi.ac.uk/efo/EFO_0004895, http://www.ebi.ac.uk/efo/EFO_0003761, http://www.ebi.ac.uk/efo/EFO_0000692, http://www.ebi.ac.uk/efo/EFO_0003756, http://www.ebi.ac.uk/efo/EFO_0000289	Genomic Relationships, Novel Loci, and Pleiotropic Mechanisms across Eight Psychiatric Disorders.	31835028	19,009 European ancestry ADHD cases, 3,495 European ancestry anorexia cases, 18,381 European ancestry autism cases, 20,352 European ancestry bipolar disorder cases, 130,664 European ancestry major depression cases, 2,688 European ancestry OCD cases, 33,640 European ancestry schizophrenia cases, 4,645 European ancestry Tourette's cases, 494,162 European ancestry controls	NA
rs6969410	7	110428958	intron_variant	5e-09	anorexia nervosa, attention-deficit/hyperactivity disorder, autism spectrum disorder, bipolar disorder, major depression, obsessive-compulsive disorder, schizophrenia, or Tourette syndrome (pleiotropy)	anorexia nervosa, obsessive-compulsive disorder, attention deficit hyperactivity disorder, Tourette syndrome, unipolar depression, schizophrenia, autism spectrum disorder, bipolar disorder	http://www.ebi.ac.uk/efo/EFO_0004215, http://www.ebi.ac.uk/efo/EFO_0004242, http://www.ebi.ac.uk/efo/EFO_0003888, http://www.ebi.ac.uk/efo/EFO_0004895, http://www.ebi.ac.uk/efo/EFO_0003761, http://www.ebi.ac.uk/efo/EFO_0000692, http://www.ebi.ac.uk/efo/EFO_0003756, http://www.ebi.ac.uk/efo/EFO_0000289	Genomic Relationships, Novel Loci, and Pleiotropic Mechanisms across Eight Psychiatric Disorders.	31835028	19,009 European ancestry ADHD cases, 3,495 European ancestry anorexia cases, 18,381 European ancestry autism cases, 20,352 European ancestry bipolar disorder cases, 130,664 European ancestry major depression cases, 2,688 European ancestry OCD cases, 33,640 European ancestry schizophrenia cases, 4,645 European ancestry Tourette's cases, 494,162 European ancestry controls	NA
rs59979824	2	192983614	intergenic_variant	6e-09	Autism spectrum disorder or schizophrenia	schizophrenia, autism spectrum disorder	http://www.ebi.ac.uk/efo/EFO_0000692, http://www.ebi.ac.uk/efo/EFO_0003756	Meta-analysis of GWAS of over 16,000 individuals with autism spectrum disorder highlights a novel locus at 10q24.32 and a significant overlap with schizophrenia.	28540026	schizophrenia cases and controls (see Ripke, 2014), up to 6,197 European ancestry ASD cases, up to 7,377 European ancestry controls, up to 1,190 ASD cases, up to 1,190 controls	NA
rs1080500	3	53141001	intergenic_variant	6e-09	Autism spectrum disorder or schizophrenia	schizophrenia, autism spectrum disorder	http://www.ebi.ac.uk/efo/EFO_0000692, http://www.ebi.ac.uk/efo/EFO_0003756	Meta-analysis of GWAS of over 16,000 individuals with autism spectrum disorder highlights a novel locus at 10q24.32 and a significant overlap with schizophrenia.	28540026	schizophrenia cases and controls (see Ripke, 2014), up to 6,197 European ancestry ASD cases, up to 7,377 European ancestry controls, up to 1,190 ASD cases, up to 1,190 controls	NA
rs171748	5	61203304	intron_variant	6e-09	Autism spectrum disorder or schizophrenia	schizophrenia, autism spectrum disorder	http://www.ebi.ac.uk/efo/EFO_0000692, http://www.ebi.ac.uk/efo/EFO_0003756	Meta-analysis of GWAS of over 16,000 individuals with autism spectrum disorder highlights a novel locus at 10q24.32 and a significant overlap with schizophrenia.	28540026	schizophrenia cases and controls (see Ripke, 2014), up to 6,197 European ancestry ASD cases, up to 7,377 European ancestry controls, up to 1,190 ASD cases, up to 1,190 controls	NA
rs139480376	6	32522469	intron_variant	6e-09	Autism spectrum disorder or schizophrenia	schizophrenia, autism spectrum disorder	http://www.ebi.ac.uk/efo/EFO_0000692, http://www.ebi.ac.uk/efo/EFO_0003756	Meta-analysis of GWAS of over 16,000 individuals with autism spectrum disorder highlights a novel locus at 10q24.32 and a significant overlap with schizophrenia.	28540026	schizophrenia cases and controls (see Ripke, 2014), up to 6,197 European ancestry ASD cases, up to 7,377 European ancestry controls, up to 1,190 ASD cases, up to 1,190 controls	NA
rs17292804	14	103738786	synonymous_variant	6e-09	Autism spectrum disorder or schizophrenia	schizophrenia, autism spectrum disorder	http://www.ebi.ac.uk/efo/EFO_0000692, http://www.ebi.ac.uk/efo/EFO_0003756	Meta-analysis of GWAS of over 16,000 individuals with autism spectrum disorder highlights a novel locus at 10q24.32 and a significant overlap with schizophrenia.	28540026	schizophrenia cases and controls (see Ripke, 2014), up to 6,197 European ancestry ASD cases, up to 7,377 European ancestry controls, up to 1,190 ASD cases, up to 1,190 controls	NA
rs174592	11	61851136	intron_variant	6e-09	anorexia nervosa, attention-deficit/hyperactivity disorder, autism spectrum disorder, bipolar disorder, major depression, obsessive-compulsive disorder, schizophrenia, or Tourette syndrome (pleiotropy)	anorexia nervosa, obsessive-compulsive disorder, attention deficit hyperactivity disorder, Tourette syndrome, unipolar depression, schizophrenia, autism spectrum disorder, bipolar disorder	http://www.ebi.ac.uk/efo/EFO_0004215, http://www.ebi.ac.uk/efo/EFO_0004242, http://www.ebi.ac.uk/efo/EFO_0003888, http://www.ebi.ac.uk/efo/EFO_0004895, http://www.ebi.ac.uk/efo/EFO_0003761, http://www.ebi.ac.uk/efo/EFO_0000692, http://www.ebi.ac.uk/efo/EFO_0003756, http://www.ebi.ac.uk/efo/EFO_0000289	Genomic Relationships, Novel Loci, and Pleiotropic Mechanisms across Eight Psychiatric Disorders.	31835028	19,009 European ancestry ADHD cases, 3,495 European ancestry anorexia cases, 18,381 European ancestry autism cases, 20,352 European ancestry bipolar disorder cases, 130,664 European ancestry major depression cases, 2,688 European ancestry OCD cases, 33,640 European ancestry schizophrenia cases, 4,645 European ancestry Tourette's cases, 494,162 European ancestry controls	NA
rs1620977	1	72263459	intron_variant	7e-09	Autism and major depressive disorder (MTAG)	unipolar depression, autism spectrum disorder	http://www.ebi.ac.uk/efo/EFO_0003761, http://www.ebi.ac.uk/efo/EFO_0003756	Identification of common genetic risk variants for autism spectrum disorder.	30804558	18,381 European ancestry autism cases, 27,969 European ancestry controls, 111,902 major depression cases, 312,113 controls	NA
rs4380187	2	184947213	intergenic_variant	7e-09	Autism spectrum disorder or schizophrenia	schizophrenia, autism spectrum disorder	http://www.ebi.ac.uk/efo/EFO_0000692, http://www.ebi.ac.uk/efo/EFO_0003756	Meta-analysis of GWAS of over 16,000 individuals with autism spectrum disorder highlights a novel locus at 10q24.32 and a significant overlap with schizophrenia.	28540026	schizophrenia cases and controls (see Ripke, 2014), up to 6,197 European ancestry ASD cases, up to 7,377 European ancestry controls, up to 1,190 ASD cases, up to 1,190 controls	NA
rs184538485	6	32522589	intron_variant	7e-09	Autism spectrum disorder or schizophrenia	schizophrenia, autism spectrum disorder	http://www.ebi.ac.uk/efo/EFO_0000692, http://www.ebi.ac.uk/efo/EFO_0003756	Meta-analysis of GWAS of over 16,000 individuals with autism spectrum disorder highlights a novel locus at 10q24.32 and a significant overlap with schizophrenia.	28540026	schizophrenia cases and controls (see Ripke, 2014), up to 6,197 European ancestry ASD cases, up to 7,377 European ancestry controls, up to 1,190 ASD cases, up to 1,190 controls	NA
rs191239160	6	32558215	intron_variant	7e-09	Autism spectrum disorder or schizophrenia	schizophrenia, autism spectrum disorder	http://www.ebi.ac.uk/efo/EFO_0000692, http://www.ebi.ac.uk/efo/EFO_0003756	Meta-analysis of GWAS of over 16,000 individuals with autism spectrum disorder highlights a novel locus at 10q24.32 and a significant overlap with schizophrenia.	28540026	schizophrenia cases and controls (see Ripke, 2014), up to 6,197 European ancestry ASD cases, up to 7,377 European ancestry controls, up to 1,190 ASD cases, up to 1,190 controls	NA
rs301798	1	8428505	non_coding_transcript_exon_variant	7e-09	Autism spectrum disorder or schizophrenia	schizophrenia, autism spectrum disorder	http://www.ebi.ac.uk/efo/EFO_0000692, http://www.ebi.ac.uk/efo/EFO_0003756	Meta-analysis of GWAS of over 16,000 individuals with autism spectrum disorder highlights a novel locus at 10q24.32 and a significant overlap with schizophrenia.	28540026	schizophrenia cases and controls (see Ripke, 2014), up to 6,197 European ancestry ASD cases, up to 7,377 European ancestry controls, up to 1,190 ASD cases, up to 1,190 controls	NA
rs10211550	2	197518575	intron_variant	7e-09	Autism spectrum disorder or schizophrenia	schizophrenia, autism spectrum disorder	http://www.ebi.ac.uk/efo/EFO_0000692, http://www.ebi.ac.uk/efo/EFO_0003756	Meta-analysis of GWAS of over 16,000 individuals with autism spectrum disorder highlights a novel locus at 10q24.32 and a significant overlap with schizophrenia.	28540026	schizophrenia cases and controls (see Ripke, 2014), up to 6,197 European ancestry ASD cases, up to 7,377 European ancestry controls, up to 1,190 ASD cases, up to 1,190 controls	NA
rs10994397	10	60519366	intron_variant	7e-09	Autism spectrum disorder, attention deficit-hyperactivity disorder, bipolar disorder, major depressive disorder, and schizophrenia (combined)	attention deficit hyperactivity disorder, unipolar depression, schizophrenia, autism spectrum disorder, bipolar disorder	http://www.ebi.ac.uk/efo/EFO_0003888, http://www.ebi.ac.uk/efo/EFO_0003761, http://www.ebi.ac.uk/efo/EFO_0000692, http://www.ebi.ac.uk/efo/EFO_0003756, http://www.ebi.ac.uk/efo/EFO_0000289	Identification of risk loci with shared effects on five major psychiatric disorders: a genome-wide analysis.	23453885	6,990 European ancestry Bipolar disorder cases, 9,227 European ancestry Major depressive disorder cases, 9,379 European ancestry Schizophrenia cases, 161 European ancestry Autism spectrum disorder cases, 4,788 European ancestry Autism spectrum disorder trio cases, 840 European ancestry Attention deficit-hyperactivity disorder cases, 1,947 European ancestry Attention defcit-hyperactivity disorder …	NA
rs9677504	2	214317165	intron_variant	7e-09	anorexia nervosa, attention-deficit/hyperactivity disorder, autism spectrum disorder, bipolar disorder, major depression, obsessive-compulsive disorder, schizophrenia, or Tourette syndrome (pleiotropy)	anorexia nervosa, obsessive-compulsive disorder, attention deficit hyperactivity disorder, Tourette syndrome, unipolar depression, schizophrenia, autism spectrum disorder, bipolar disorder	http://www.ebi.ac.uk/efo/EFO_0004215, http://www.ebi.ac.uk/efo/EFO_0004242, http://www.ebi.ac.uk/efo/EFO_0003888, http://www.ebi.ac.uk/efo/EFO_0004895, http://www.ebi.ac.uk/efo/EFO_0003761, http://www.ebi.ac.uk/efo/EFO_0000692, http://www.ebi.ac.uk/efo/EFO_0003756, http://www.ebi.ac.uk/efo/EFO_0000289	Genomic Relationships, Novel Loci, and Pleiotropic Mechanisms across Eight Psychiatric Disorders.	31835028	19,009 European ancestry ADHD cases, 3,495 European ancestry anorexia cases, 18,381 European ancestry autism cases, 20,352 European ancestry bipolar disorder cases, 130,664 European ancestry major depression cases, 2,688 European ancestry OCD cases, 33,640 European ancestry schizophrenia cases, 4,645 European ancestry Tourette's cases, 494,162 European ancestry controls	NA
rs144158419	18	55887502	intron_variant	7e-09	anorexia nervosa, attention-deficit/hyperactivity disorder, autism spectrum disorder, bipolar disorder, major depression, obsessive-compulsive disorder, schizophrenia, or Tourette syndrome (pleiotropy)	anorexia nervosa, obsessive-compulsive disorder, attention deficit hyperactivity disorder, Tourette syndrome, unipolar depression, schizophrenia, autism spectrum disorder, bipolar disorder	http://www.ebi.ac.uk/efo/EFO_0004215, http://www.ebi.ac.uk/efo/EFO_0004242, http://www.ebi.ac.uk/efo/EFO_0003888, http://www.ebi.ac.uk/efo/EFO_0004895, http://www.ebi.ac.uk/efo/EFO_0003761, http://www.ebi.ac.uk/efo/EFO_0000692, http://www.ebi.ac.uk/efo/EFO_0003756, http://www.ebi.ac.uk/efo/EFO_0000289	Genomic Relationships, Novel Loci, and Pleiotropic Mechanisms across Eight Psychiatric Disorders.	31835028	19,009 European ancestry ADHD cases, 3,495 European ancestry anorexia cases, 18,381 European ancestry autism cases, 20,352 European ancestry bipolar disorder cases, 130,664 European ancestry major depression cases, 2,688 European ancestry OCD cases, 33,640 European ancestry schizophrenia cases, 4,645 European ancestry Tourette's cases, 494,162 European ancestry controls	NA
rs2098651	5	167564265	intron_variant	7e-09	anorexia nervosa, attention-deficit/hyperactivity disorder, autism spectrum disorder, bipolar disorder, major depression, obsessive-compulsive disorder, schizophrenia, or Tourette syndrome (pleiotropy)	anorexia nervosa, obsessive-compulsive disorder, attention deficit hyperactivity disorder, Tourette syndrome, unipolar depression, schizophrenia, autism spectrum disorder, bipolar disorder	http://www.ebi.ac.uk/efo/EFO_0004215, http://www.ebi.ac.uk/efo/EFO_0004242, http://www.ebi.ac.uk/efo/EFO_0003888, http://www.ebi.ac.uk/efo/EFO_0004895, http://www.ebi.ac.uk/efo/EFO_0003761, http://www.ebi.ac.uk/efo/EFO_0000692, http://www.ebi.ac.uk/efo/EFO_0003756, http://www.ebi.ac.uk/efo/EFO_0000289	Genomic Relationships, Novel Loci, and Pleiotropic Mechanisms across Eight Psychiatric Disorders.	31835028	19,009 European ancestry ADHD cases, 3,495 European ancestry anorexia cases, 18,381 European ancestry autism cases, 20,352 European ancestry bipolar disorder cases, 130,664 European ancestry major depression cases, 2,688 European ancestry OCD cases, 33,640 European ancestry schizophrenia cases, 4,645 European ancestry Tourette's cases, 494,162 European ancestry controls	NA
rs8321	6	30064745	3_prime_UTR_variant	8e-09	Autism spectrum disorder, attention deficit-hyperactivity disorder, bipolar disorder, major depressive disorder, and schizophrenia (combined)	attention deficit hyperactivity disorder, unipolar depression, schizophrenia, autism spectrum disorder, bipolar disorder	http://www.ebi.ac.uk/efo/EFO_0003888, http://www.ebi.ac.uk/efo/EFO_0003761, http://www.ebi.ac.uk/efo/EFO_0000692, http://www.ebi.ac.uk/efo/EFO_0003756, http://www.ebi.ac.uk/efo/EFO_0000289	Identification of risk loci with shared effects on five major psychiatric disorders: a genome-wide analysis.	23453885	6,990 European ancestry Bipolar disorder cases, 9,227 European ancestry Major depressive disorder cases, 9,379 European ancestry Schizophrenia cases, 161 European ancestry Autism spectrum disorder cases, 4,788 European ancestry Autism spectrum disorder trio cases, 840 European ancestry Attention deficit-hyperactivity disorder cases, 1,947 European ancestry Attention defcit-hyperactivity disorder …	NA
rs11231640	11	63923577	intergenic_variant	8e-09	anorexia nervosa, attention-deficit/hyperactivity disorder, autism spectrum disorder, bipolar disorder, major depression, obsessive-compulsive disorder, schizophrenia, or Tourette syndrome (pleiotropy)	anorexia nervosa, obsessive-compulsive disorder, attention deficit hyperactivity disorder, Tourette syndrome, unipolar depression, schizophrenia, autism spectrum disorder, bipolar disorder	http://www.ebi.ac.uk/efo/EFO_0004215, http://www.ebi.ac.uk/efo/EFO_0004242, http://www.ebi.ac.uk/efo/EFO_0003888, http://www.ebi.ac.uk/efo/EFO_0004895, http://www.ebi.ac.uk/efo/EFO_0003761, http://www.ebi.ac.uk/efo/EFO_0000692, http://www.ebi.ac.uk/efo/EFO_0003756, http://www.ebi.ac.uk/efo/EFO_0000289	Genomic Relationships, Novel Loci, and Pleiotropic Mechanisms across Eight Psychiatric Disorders.	31835028	19,009 European ancestry ADHD cases, 3,495 European ancestry anorexia cases, 18,381 European ancestry autism cases, 20,352 European ancestry bipolar disorder cases, 130,664 European ancestry major depression cases, 2,688 European ancestry OCD cases, 33,640 European ancestry schizophrenia cases, 4,645 European ancestry Tourette's cases, 494,162 European ancestry controls	NA
rs77135925	17	29168251	intron_variant	8e-09	anorexia nervosa, attention-deficit/hyperactivity disorder, autism spectrum disorder, bipolar disorder, major depression, obsessive-compulsive disorder, schizophrenia, or Tourette syndrome (pleiotropy)	anorexia nervosa, obsessive-compulsive disorder, attention deficit hyperactivity disorder, Tourette syndrome, unipolar depression, schizophrenia, autism spectrum disorder, bipolar disorder	http://www.ebi.ac.uk/efo/EFO_0004215, http://www.ebi.ac.uk/efo/EFO_0004242, http://www.ebi.ac.uk/efo/EFO_0003888, http://www.ebi.ac.uk/efo/EFO_0004895, http://www.ebi.ac.uk/efo/EFO_0003761, http://www.ebi.ac.uk/efo/EFO_0000692, http://www.ebi.ac.uk/efo/EFO_0003756, http://www.ebi.ac.uk/efo/EFO_0000289	Genomic Relationships, Novel Loci, and Pleiotropic Mechanisms across Eight Psychiatric Disorders.	31835028	19,009 European ancestry ADHD cases, 3,495 European ancestry anorexia cases, 18,381 European ancestry autism cases, 20,352 European ancestry bipolar disorder cases, 130,664 European ancestry major depression cases, 2,688 European ancestry OCD cases, 33,640 European ancestry schizophrenia cases, 4,645 European ancestry Tourette's cases, 494,162 European ancestry controls	NA
rs11874716	18	55083457	intergenic_variant	8e-09	anorexia nervosa, attention-deficit/hyperactivity disorder, autism spectrum disorder, bipolar disorder, major depression, obsessive-compulsive disorder, schizophrenia, or Tourette syndrome (pleiotropy)	anorexia nervosa, obsessive-compulsive disorder, attention deficit hyperactivity disorder, Tourette syndrome, unipolar depression, schizophrenia, autism spectrum disorder, bipolar disorder	http://www.ebi.ac.uk/efo/EFO_0004215, http://www.ebi.ac.uk/efo/EFO_0004242, http://www.ebi.ac.uk/efo/EFO_0003888, http://www.ebi.ac.uk/efo/EFO_0004895, http://www.ebi.ac.uk/efo/EFO_0003761, http://www.ebi.ac.uk/efo/EFO_0000692, http://www.ebi.ac.uk/efo/EFO_0003756, http://www.ebi.ac.uk/efo/EFO_0000289	Genomic Relationships, Novel Loci, and Pleiotropic Mechanisms across Eight Psychiatric Disorders.	31835028	19,009 European ancestry ADHD cases, 3,495 European ancestry anorexia cases, 18,381 European ancestry autism cases, 20,352 European ancestry bipolar disorder cases, 130,664 European ancestry major depression cases, 2,688 European ancestry OCD cases, 33,640 European ancestry schizophrenia cases, 4,645 European ancestry Tourette's cases, 494,162 European ancestry controls	NA
rs12474906	2	27810671	intron_variant	8e-09	anorexia nervosa, attention-deficit/hyperactivity disorder, autism spectrum disorder, bipolar disorder, major depression, obsessive-compulsive disorder, schizophrenia, or Tourette syndrome (pleiotropy)	anorexia nervosa, obsessive-compulsive disorder, attention deficit hyperactivity disorder, Tourette syndrome, unipolar depression, schizophrenia, autism spectrum disorder, bipolar disorder	http://www.ebi.ac.uk/efo/EFO_0004215, http://www.ebi.ac.uk/efo/EFO_0004242, http://www.ebi.ac.uk/efo/EFO_0003888, http://www.ebi.ac.uk/efo/EFO_0004895, http://www.ebi.ac.uk/efo/EFO_0003761, http://www.ebi.ac.uk/efo/EFO_0000692, http://www.ebi.ac.uk/efo/EFO_0003756, http://www.ebi.ac.uk/efo/EFO_0000289	Genomic Relationships, Novel Loci, and Pleiotropic Mechanisms across Eight Psychiatric Disorders.	31835028	19,009 European ancestry ADHD cases, 3,495 European ancestry anorexia cases, 18,381 European ancestry autism cases, 20,352 European ancestry bipolar disorder cases, 130,664 European ancestry major depression cases, 2,688 European ancestry OCD cases, 33,640 European ancestry schizophrenia cases, 4,645 European ancestry Tourette's cases, 494,162 European ancestry controls	NA
rs2300861	14	32825575	intron_variant	8e-09	anorexia nervosa, attention-deficit/hyperactivity disorder, autism spectrum disorder, bipolar disorder, major depression, obsessive-compulsive disorder, schizophrenia, or Tourette syndrome (pleiotropy)	anorexia nervosa, obsessive-compulsive disorder, attention deficit hyperactivity disorder, Tourette syndrome, unipolar depression, schizophrenia, autism spectrum disorder, bipolar disorder	http://www.ebi.ac.uk/efo/EFO_0004215, http://www.ebi.ac.uk/efo/EFO_0004242, http://www.ebi.ac.uk/efo/EFO_0003888, http://www.ebi.ac.uk/efo/EFO_0004895, http://www.ebi.ac.uk/efo/EFO_0003761, http://www.ebi.ac.uk/efo/EFO_0000692, http://www.ebi.ac.uk/efo/EFO_0003756, http://www.ebi.ac.uk/efo/EFO_0000289	Genomic Relationships, Novel Loci, and Pleiotropic Mechanisms across Eight Psychiatric Disorders.	31835028	19,009 European ancestry ADHD cases, 3,495 European ancestry anorexia cases, 18,381 European ancestry autism cases, 20,352 European ancestry bipolar disorder cases, 130,664 European ancestry major depression cases, 2,688 European ancestry OCD cases, 33,640 European ancestry schizophrenia cases, 4,645 European ancestry Tourette's cases, 494,162 European ancestry controls	NA
rs2391769	1	96513405	regulatory_region_variant	8e-09	anorexia nervosa, attention-deficit/hyperactivity disorder, autism spectrum disorder, bipolar disorder, major depression, obsessive-compulsive disorder, schizophrenia, or Tourette syndrome (pleiotropy)	anorexia nervosa, obsessive-compulsive disorder, attention deficit hyperactivity disorder, Tourette syndrome, unipolar depression, schizophrenia, autism spectrum disorder, bipolar disorder	http://www.ebi.ac.uk/efo/EFO_0004215, http://www.ebi.ac.uk/efo/EFO_0004242, http://www.ebi.ac.uk/efo/EFO_0003888, http://www.ebi.ac.uk/efo/EFO_0004895, http://www.ebi.ac.uk/efo/EFO_0003761, http://www.ebi.ac.uk/efo/EFO_0000692, http://www.ebi.ac.uk/efo/EFO_0003756, http://www.ebi.ac.uk/efo/EFO_0000289	Genomic Relationships, Novel Loci, and Pleiotropic Mechanisms across Eight Psychiatric Disorders.	31835028	19,009 European ancestry ADHD cases, 3,495 European ancestry anorexia cases, 18,381 European ancestry autism cases, 20,352 European ancestry bipolar disorder cases, 130,664 European ancestry major depression cases, 2,688 European ancestry OCD cases, 33,640 European ancestry schizophrenia cases, 4,645 European ancestry Tourette's cases, 494,162 European ancestry controls	NA
rs10149470	14	103551616	regulatory_region_variant	9e-09	Autism and major depressive disorder (MTAG)	unipolar depression, autism spectrum disorder	http://www.ebi.ac.uk/efo/EFO_0003761, http://www.ebi.ac.uk/efo/EFO_0003756	Identification of common genetic risk variants for autism spectrum disorder.	30804558	18,381 European ancestry autism cases, 27,969 European ancestry controls, 111,902 major depression cases, 312,113 controls	NA
rs10520163	4	169705401	intron_variant	9e-09	Autism spectrum disorder or schizophrenia	schizophrenia, autism spectrum disorder	http://www.ebi.ac.uk/efo/EFO_0000692, http://www.ebi.ac.uk/efo/EFO_0003756	Meta-analysis of GWAS of over 16,000 individuals with autism spectrum disorder highlights a novel locus at 10q24.32 and a significant overlap with schizophrenia.	28540026	schizophrenia cases and controls (see Ripke, 2014), up to 6,197 European ancestry ASD cases, up to 7,377 European ancestry controls, up to 1,190 ASD cases, up to 1,190 controls	NA
rs9607782	22	41191552	intron_variant	9e-09	Autism spectrum disorder or schizophrenia	schizophrenia, autism spectrum disorder	http://www.ebi.ac.uk/efo/EFO_0000692, http://www.ebi.ac.uk/efo/EFO_0003756	Meta-analysis of GWAS of over 16,000 individuals with autism spectrum disorder highlights a novel locus at 10q24.32 and a significant overlap with schizophrenia.	28540026	schizophrenia cases and controls (see Ripke, 2014), up to 6,197 European ancestry ASD cases, up to 7,377 European ancestry controls, up to 1,190 ASD cases, up to 1,190 controls	NA
rs55648125	6	50849005	intergenic_variant	9e-09	anorexia nervosa, attention-deficit/hyperactivity disorder, autism spectrum disorder, bipolar disorder, major depression, obsessive-compulsive disorder, schizophrenia, or Tourette syndrome (pleiotropy)	anorexia nervosa, obsessive-compulsive disorder, attention deficit hyperactivity disorder, Tourette syndrome, unipolar depression, schizophrenia, autism spectrum disorder, bipolar disorder	http://www.ebi.ac.uk/efo/EFO_0004215, http://www.ebi.ac.uk/efo/EFO_0004242, http://www.ebi.ac.uk/efo/EFO_0003888, http://www.ebi.ac.uk/efo/EFO_0004895, http://www.ebi.ac.uk/efo/EFO_0003761, http://www.ebi.ac.uk/efo/EFO_0000692, http://www.ebi.ac.uk/efo/EFO_0003756, http://www.ebi.ac.uk/efo/EFO_0000289	Genomic Relationships, Novel Loci, and Pleiotropic Mechanisms across Eight Psychiatric Disorders.	31835028	19,009 European ancestry ADHD cases, 3,495 European ancestry anorexia cases, 18,381 European ancestry autism cases, 20,352 European ancestry bipolar disorder cases, 130,664 European ancestry major depression cases, 2,688 European ancestry OCD cases, 33,640 European ancestry schizophrenia cases, 4,645 European ancestry Tourette's cases, 494,162 European ancestry controls	NA
rs10099100	8	10719265	intergenic_variant	1e-08	Autism spectrum disorder	autism spectrum disorder	http://www.ebi.ac.uk/efo/EFO_0003756	Identification of common genetic risk variants for autism spectrum disorder.	30804558	18,381 European ancestry cases, 27,969 European ancestry controls	2,119 European ancestry cases, 142,379 European ancestry controls
rs16854048	4	42121711	intron_variant	1e-08	Autism and major depressive disorder (MTAG)	unipolar depression, autism spectrum disorder	http://www.ebi.ac.uk/efo/EFO_0003761, http://www.ebi.ac.uk/efo/EFO_0003756	Identification of common genetic risk variants for autism spectrum disorder.	30804558	18,381 European ancestry autism cases, 27,969 European ancestry controls, 111,902 major depression cases, 312,113 controls	NA
rs35131895	5	138413188	intron_variant	1e-08	Autism spectrum disorder or schizophrenia	schizophrenia, autism spectrum disorder	http://www.ebi.ac.uk/efo/EFO_0000692, http://www.ebi.ac.uk/efo/EFO_0003756	Meta-analysis of GWAS of over 16,000 individuals with autism spectrum disorder highlights a novel locus at 10q24.32 and a significant overlap with schizophrenia.	28540026	schizophrenia cases and controls (see Ripke, 2014), up to 6,197 European ancestry ASD cases, up to 7,377 European ancestry controls, up to 1,190 ASD cases, up to 1,190 controls	NA
rs1977199	6	26466161	intron_variant	1e-08	Autism spectrum disorder or schizophrenia	schizophrenia, autism spectrum disorder	http://www.ebi.ac.uk/efo/EFO_0000692, http://www.ebi.ac.uk/efo/EFO_0003756	Meta-analysis of GWAS of over 16,000 individuals with autism spectrum disorder highlights a novel locus at 10q24.32 and a significant overlap with schizophrenia.	28540026	schizophrenia cases and controls (see Ripke, 2014), up to 6,197 European ancestry ASD cases, up to 7,377 European ancestry controls, up to 1,190 ASD cases, up to 1,190 controls	NA
rs145607970	6	32656240	intergenic_variant	1e-08	Autism spectrum disorder or schizophrenia	schizophrenia, autism spectrum disorder	http://www.ebi.ac.uk/efo/EFO_0000692, http://www.ebi.ac.uk/efo/EFO_0003756	Meta-analysis of GWAS of over 16,000 individuals with autism spectrum disorder highlights a novel locus at 10q24.32 and a significant overlap with schizophrenia.	28540026	schizophrenia cases and controls (see Ripke, 2014), up to 6,197 European ancestry ASD cases, up to 7,377 European ancestry controls, up to 1,190 ASD cases, up to 1,190 controls	NA
rs115569272	6	32995105	intergenic_variant	1e-08	Autism spectrum disorder or schizophrenia	schizophrenia, autism spectrum disorder	http://www.ebi.ac.uk/efo/EFO_0000692, http://www.ebi.ac.uk/efo/EFO_0003756	Meta-analysis of GWAS of over 16,000 individuals with autism spectrum disorder highlights a novel locus at 10q24.32 and a significant overlap with schizophrenia.	28540026	schizophrenia cases and controls (see Ripke, 2014), up to 6,197 European ancestry ASD cases, up to 7,377 European ancestry controls, up to 1,190 ASD cases, up to 1,190 controls	NA
rs116552815	6	30888130	intron_variant	1e-08	Autism spectrum disorder or schizophrenia	schizophrenia, autism spectrum disorder	http://www.ebi.ac.uk/efo/EFO_0000692, http://www.ebi.ac.uk/efo/EFO_0003756	Meta-analysis of GWAS of over 16,000 individuals with autism spectrum disorder highlights a novel locus at 10q24.32 and a significant overlap with schizophrenia.	28540026	schizophrenia cases and controls (see Ripke, 2014), up to 6,197 European ancestry ASD cases, up to 7,377 European ancestry controls, up to 1,190 ASD cases, up to 1,190 controls	NA
rs6803008	3	71522194	intron_variant	1e-08	Autism spectrum disorder or schizophrenia	schizophrenia, autism spectrum disorder	http://www.ebi.ac.uk/efo/EFO_0000692, http://www.ebi.ac.uk/efo/EFO_0003756	Meta-analysis of GWAS of over 16,000 individuals with autism spectrum disorder highlights a novel locus at 10q24.32 and a significant overlap with schizophrenia.	28540026	schizophrenia cases and controls (see Ripke, 2014), up to 6,197 European ancestry ASD cases, up to 7,377 European ancestry controls, up to 1,190 ASD cases, up to 1,190 controls	NA
rs35998080	1	72812932	intron_variant	1e-08	Autism spectrum disorder or schizophrenia	schizophrenia, autism spectrum disorder	http://www.ebi.ac.uk/efo/EFO_0000692, http://www.ebi.ac.uk/efo/EFO_0003756	Meta-analysis of GWAS of over 16,000 individuals with autism spectrum disorder highlights a novel locus at 10q24.32 and a significant overlap with schizophrenia.	28540026	schizophrenia cases and controls (see Ripke, 2014), up to 6,197 European ancestry ASD cases, up to 7,377 European ancestry controls, up to 1,190 ASD cases, up to 1,190 controls	NA
rs10791097	11	130848735	intron_variant	1e-08	Autism spectrum disorder or schizophrenia	schizophrenia, autism spectrum disorder	http://www.ebi.ac.uk/efo/EFO_0000692, http://www.ebi.ac.uk/efo/EFO_0003756	Meta-analysis of GWAS of over 16,000 individuals with autism spectrum disorder highlights a novel locus at 10q24.32 and a significant overlap with schizophrenia.	28540026	schizophrenia cases and controls (see Ripke, 2014), up to 6,197 European ancestry ASD cases, up to 7,377 European ancestry controls, up to 1,190 ASD cases, up to 1,190 controls	NA
rs10791111	11	130986204	intergenic_variant	1e-08	Autism spectrum disorder or schizophrenia	schizophrenia, autism spectrum disorder	http://www.ebi.ac.uk/efo/EFO_0000692, http://www.ebi.ac.uk/efo/EFO_0003756	Meta-analysis of GWAS of over 16,000 individuals with autism spectrum disorder highlights a novel locus at 10q24.32 and a significant overlap with schizophrenia.	28540026	schizophrenia cases and controls (see Ripke, 2014), up to 6,197 European ancestry ASD cases, up to 7,377 European ancestry controls, up to 1,190 ASD cases, up to 1,190 controls	NA
rs2944591	2	232930111	intron_variant	1e-08	Autism spectrum disorder or schizophrenia	schizophrenia, autism spectrum disorder	http://www.ebi.ac.uk/efo/EFO_0000692, http://www.ebi.ac.uk/efo/EFO_0003756	Meta-analysis of GWAS of over 16,000 individuals with autism spectrum disorder highlights a novel locus at 10q24.32 and a significant overlap with schizophrenia.	28540026	schizophrenia cases and controls (see Ripke, 2014), up to 6,197 European ancestry ASD cases, up to 7,377 European ancestry controls, up to 1,190 ASD cases, up to 1,190 controls	NA
rs1353545	3	60302116	intron_variant	1e-08	Autism spectrum disorder or schizophrenia	schizophrenia, autism spectrum disorder	http://www.ebi.ac.uk/efo/EFO_0000692, http://www.ebi.ac.uk/efo/EFO_0003756	Meta-analysis of GWAS of over 16,000 individuals with autism spectrum disorder highlights a novel locus at 10q24.32 and a significant overlap with schizophrenia.	28540026	schizophrenia cases and controls (see Ripke, 2014), up to 6,197 European ancestry ASD cases, up to 7,377 European ancestry controls, up to 1,190 ASD cases, up to 1,190 controls	NA
rs115437294	6	31345265	intron_variant	1e-08	Autism spectrum disorder or schizophrenia	schizophrenia, autism spectrum disorder	http://www.ebi.ac.uk/efo/EFO_0000692, http://www.ebi.ac.uk/efo/EFO_0003756	Meta-analysis of GWAS of over 16,000 individuals with autism spectrum disorder highlights a novel locus at 10q24.32 and a significant overlap with schizophrenia.	28540026	schizophrenia cases and controls (see Ripke, 2014), up to 6,197 European ancestry ASD cases, up to 7,377 European ancestry controls, up to 1,190 ASD cases, up to 1,190 controls	NA
rs133047	22	40631815	intron_variant	1e-08	Autism spectrum disorder or schizophrenia	schizophrenia, autism spectrum disorder	http://www.ebi.ac.uk/efo/EFO_0000692, http://www.ebi.ac.uk/efo/EFO_0003756	Meta-analysis of GWAS of over 16,000 individuals with autism spectrum disorder highlights a novel locus at 10q24.32 and a significant overlap with schizophrenia.	28540026	schizophrenia cases and controls (see Ripke, 2014), up to 6,197 European ancestry ASD cases, up to 7,377 European ancestry controls, up to 1,190 ASD cases, up to 1,190 controls	NA
rs9274657	6	32668587	intergenic_variant	1e-08	Autism spectrum disorder or schizophrenia	schizophrenia, autism spectrum disorder	http://www.ebi.ac.uk/efo/EFO_0000692, http://www.ebi.ac.uk/efo/EFO_0003756	Meta-analysis of GWAS of over 16,000 individuals with autism spectrum disorder highlights a novel locus at 10q24.32 and a significant overlap with schizophrenia.	28540026	schizophrenia cases and controls (see Ripke, 2014), up to 6,197 European ancestry ASD cases, up to 7,377 European ancestry controls, up to 1,190 ASD cases, up to 1,190 controls	NA
rs11191580	10	103146454	intron_variant	1e-08	Autism spectrum disorder, attention deficit-hyperactivity disorder, bipolar disorder, major depressive disorder, and schizophrenia (combined)	attention deficit hyperactivity disorder, unipolar depression, schizophrenia, autism spectrum disorder, bipolar disorder	http://www.ebi.ac.uk/efo/EFO_0003888, http://www.ebi.ac.uk/efo/EFO_0003761, http://www.ebi.ac.uk/efo/EFO_0000692, http://www.ebi.ac.uk/efo/EFO_0003756, http://www.ebi.ac.uk/efo/EFO_0000289	Identification of risk loci with shared effects on five major psychiatric disorders: a genome-wide analysis.	23453885	6,990 European ancestry Bipolar disorder cases, 9,227 European ancestry Major depressive disorder cases, 9,379 European ancestry Schizophrenia cases, 161 European ancestry Autism spectrum disorder cases, 4,788 European ancestry Autism spectrum disorder trio cases, 840 European ancestry Attention deficit-hyperactivity disorder cases, 1,947 European ancestry Attention defcit-hyperactivity disorder …	NA
rs11191454	10	102900247	intron_variant	1e-08	Autism spectrum disorder, attention deficit-hyperactivity disorder, bipolar disorder, major depressive disorder, and schizophrenia (combined)	attention deficit hyperactivity disorder, unipolar depression, schizophrenia, autism spectrum disorder, bipolar disorder	http://www.ebi.ac.uk/efo/EFO_0003888, http://www.ebi.ac.uk/efo/EFO_0003761, http://www.ebi.ac.uk/efo/EFO_0000692, http://www.ebi.ac.uk/efo/EFO_0003756, http://www.ebi.ac.uk/efo/EFO_0000289	Identification of risk loci with shared effects on five major psychiatric disorders: a genome-wide analysis.	23453885	6,990 European ancestry Bipolar disorder cases, 9,227 European ancestry Major depressive disorder cases, 9,379 European ancestry Schizophrenia cases, 161 European ancestry Autism spectrum disorder cases, 4,788 European ancestry Autism spectrum disorder trio cases, 840 European ancestry Attention deficit-hyperactivity disorder cases, 1,947 European ancestry Attention defcit-hyperactivity disorder …	NA
rs7618871	3	136681578	intron_variant	1e-08	anorexia nervosa, attention-deficit/hyperactivity disorder, autism spectrum disorder, bipolar disorder, major depression, obsessive-compulsive disorder, schizophrenia, or Tourette syndrome (pleiotropy)	anorexia nervosa, obsessive-compulsive disorder, attention deficit hyperactivity disorder, Tourette syndrome, unipolar depression, schizophrenia, autism spectrum disorder, bipolar disorder	http://www.ebi.ac.uk/efo/EFO_0004215, http://www.ebi.ac.uk/efo/EFO_0004242, http://www.ebi.ac.uk/efo/EFO_0003888, http://www.ebi.ac.uk/efo/EFO_0004895, http://www.ebi.ac.uk/efo/EFO_0003761, http://www.ebi.ac.uk/efo/EFO_0000692, http://www.ebi.ac.uk/efo/EFO_0003756, http://www.ebi.ac.uk/efo/EFO_0000289	Genomic Relationships, Novel Loci, and Pleiotropic Mechanisms across Eight Psychiatric Disorders.	31835028	19,009 European ancestry ADHD cases, 3,495 European ancestry anorexia cases, 18,381 European ancestry autism cases, 20,352 European ancestry bipolar disorder cases, 130,664 European ancestry major depression cases, 2,688 European ancestry OCD cases, 33,640 European ancestry schizophrenia cases, 4,645 European ancestry Tourette's cases, 494,162 European ancestry controls	NA
rs10211550	2	197518575	intron_variant	1e-08	anorexia nervosa, attention-deficit/hyperactivity disorder, autism spectrum disorder, bipolar disorder, major depression, obsessive-compulsive disorder, schizophrenia, or Tourette syndrome (pleiotropy)	anorexia nervosa, obsessive-compulsive disorder, attention deficit hyperactivity disorder, Tourette syndrome, unipolar depression, schizophrenia, autism spectrum disorder, bipolar disorder	http://www.ebi.ac.uk/efo/EFO_0004215, http://www.ebi.ac.uk/efo/EFO_0004242, http://www.ebi.ac.uk/efo/EFO_0003888, http://www.ebi.ac.uk/efo/EFO_0004895, http://www.ebi.ac.uk/efo/EFO_0003761, http://www.ebi.ac.uk/efo/EFO_0000692, http://www.ebi.ac.uk/efo/EFO_0003756, http://www.ebi.ac.uk/efo/EFO_0000289	Genomic Relationships, Novel Loci, and Pleiotropic Mechanisms across Eight Psychiatric Disorders.	31835028	19,009 European ancestry ADHD cases, 3,495 European ancestry anorexia cases, 18,381 European ancestry autism cases, 20,352 European ancestry bipolar disorder cases, 130,664 European ancestry major depression cases, 2,688 European ancestry OCD cases, 33,640 European ancestry schizophrenia cases, 4,645 European ancestry Tourette's cases, 494,162 European ancestry controls	NA
rs10745841	12	99099957	intron_variant	1e-08	anorexia nervosa, attention-deficit/hyperactivity disorder, autism spectrum disorder, bipolar disorder, major depression, obsessive-compulsive disorder, schizophrenia, or Tourette syndrome (pleiotropy)	anorexia nervosa, obsessive-compulsive disorder, attention deficit hyperactivity disorder, Tourette syndrome, unipolar depression, schizophrenia, autism spectrum disorder, bipolar disorder	http://www.ebi.ac.uk/efo/EFO_0004215, http://www.ebi.ac.uk/efo/EFO_0004242, http://www.ebi.ac.uk/efo/EFO_0003888, http://www.ebi.ac.uk/efo/EFO_0004895, http://www.ebi.ac.uk/efo/EFO_0003761, http://www.ebi.ac.uk/efo/EFO_0000692, http://www.ebi.ac.uk/efo/EFO_0003756, http://www.ebi.ac.uk/efo/EFO_0000289	Genomic Relationships, Novel Loci, and Pleiotropic Mechanisms across Eight Psychiatric Disorders.	31835028	19,009 European ancestry ADHD cases, 3,495 European ancestry anorexia cases, 18,381 European ancestry autism cases, 20,352 European ancestry bipolar disorder cases, 130,664 European ancestry major depression cases, 2,688 European ancestry OCD cases, 33,640 European ancestry schizophrenia cases, 4,645 European ancestry Tourette's cases, 494,162 European ancestry controls	NA
rs61882743	11	46527204	intron_variant	1e-08	anorexia nervosa, attention-deficit/hyperactivity disorder, autism spectrum disorder, bipolar disorder, major depression, obsessive-compulsive disorder, schizophrenia, or Tourette syndrome (pleiotropy)	anorexia nervosa, obsessive-compulsive disorder, attention deficit hyperactivity disorder, Tourette syndrome, unipolar depression, schizophrenia, autism spectrum disorder, bipolar disorder	http://www.ebi.ac.uk/efo/EFO_0004215, http://www.ebi.ac.uk/efo/EFO_0004242, http://www.ebi.ac.uk/efo/EFO_0003888, http://www.ebi.ac.uk/efo/EFO_0004895, http://www.ebi.ac.uk/efo/EFO_0003761, http://www.ebi.ac.uk/efo/EFO_0000692, http://www.ebi.ac.uk/efo/EFO_0003756, http://www.ebi.ac.uk/efo/EFO_0000289	Genomic Relationships, Novel Loci, and Pleiotropic Mechanisms across Eight Psychiatric Disorders.	31835028	19,009 European ancestry ADHD cases, 3,495 European ancestry anorexia cases, 18,381 European ancestry autism cases, 20,352 European ancestry bipolar disorder cases, 130,664 European ancestry major depression cases, 2,688 European ancestry OCD cases, 33,640 European ancestry schizophrenia cases, 4,645 European ancestry Tourette's cases, 494,162 European ancestry controls	NA
rs116755193	5	124916190	intron_variant	1e-08	anorexia nervosa, attention-deficit/hyperactivity disorder, autism spectrum disorder, bipolar disorder, major depression, obsessive-compulsive disorder, schizophrenia, or Tourette syndrome (pleiotropy)	anorexia nervosa, obsessive-compulsive disorder, attention deficit hyperactivity disorder, Tourette syndrome, unipolar depression, schizophrenia, autism spectrum disorder, bipolar disorder	http://www.ebi.ac.uk/efo/EFO_0004215, http://www.ebi.ac.uk/efo/EFO_0004242, http://www.ebi.ac.uk/efo/EFO_0003888, http://www.ebi.ac.uk/efo/EFO_0004895, http://www.ebi.ac.uk/efo/EFO_0003761, http://www.ebi.ac.uk/efo/EFO_0000692, http://www.ebi.ac.uk/efo/EFO_0003756, http://www.ebi.ac.uk/efo/EFO_0000289	Genomic Relationships, Novel Loci, and Pleiotropic Mechanisms across Eight Psychiatric Disorders.	31835028	19,009 European ancestry ADHD cases, 3,495 European ancestry anorexia cases, 18,381 European ancestry autism cases, 20,352 European ancestry bipolar disorder cases, 130,664 European ancestry major depression cases, 2,688 European ancestry OCD cases, 33,640 European ancestry schizophrenia cases, 4,645 European ancestry Tourette's cases, 494,162 European ancestry controls	NA
rs142462188	1	177405627	intron_variant	1e-08	anorexia nervosa, attention-deficit/hyperactivity disorder, autism spectrum disorder, bipolar disorder, major depression, obsessive-compulsive disorder, schizophrenia, or Tourette syndrome (pleiotropy)	anorexia nervosa, obsessive-compulsive disorder, attention deficit hyperactivity disorder, Tourette syndrome, unipolar depression, schizophrenia, autism spectrum disorder, bipolar disorder	http://www.ebi.ac.uk/efo/EFO_0004215, http://www.ebi.ac.uk/efo/EFO_0004242, http://www.ebi.ac.uk/efo/EFO_0003888, http://www.ebi.ac.uk/efo/EFO_0004895, http://www.ebi.ac.uk/efo/EFO_0003761, http://www.ebi.ac.uk/efo/EFO_0000692, http://www.ebi.ac.uk/efo/EFO_0003756, http://www.ebi.ac.uk/efo/EFO_0000289	Genomic Relationships, Novel Loci, and Pleiotropic Mechanisms across Eight Psychiatric Disorders.	31835028	19,009 European ancestry ADHD cases, 3,495 European ancestry anorexia cases, 18,381 European ancestry autism cases, 20,352 European ancestry bipolar disorder cases, 130,664 European ancestry major depression cases, 2,688 European ancestry OCD cases, 33,640 European ancestry schizophrenia cases, 4,645 European ancestry Tourette's cases, 494,162 European ancestry controls	NA
rs7200826	16	12972976	intron_variant	1e-08	anorexia nervosa, attention-deficit/hyperactivity disorder, autism spectrum disorder, bipolar disorder, major depression, obsessive-compulsive disorder, schizophrenia, or Tourette syndrome (pleiotropy)	anorexia nervosa, obsessive-compulsive disorder, attention deficit hyperactivity disorder, Tourette syndrome, unipolar depression, schizophrenia, autism spectrum disorder, bipolar disorder	http://www.ebi.ac.uk/efo/EFO_0004215, http://www.ebi.ac.uk/efo/EFO_0004242, http://www.ebi.ac.uk/efo/EFO_0003888, http://www.ebi.ac.uk/efo/EFO_0004895, http://www.ebi.ac.uk/efo/EFO_0003761, http://www.ebi.ac.uk/efo/EFO_0000692, http://www.ebi.ac.uk/efo/EFO_0003756, http://www.ebi.ac.uk/efo/EFO_0000289	Genomic Relationships, Novel Loci, and Pleiotropic Mechanisms across Eight Psychiatric Disorders.	31835028	19,009 European ancestry ADHD cases, 3,495 European ancestry anorexia cases, 18,381 European ancestry autism cases, 20,352 European ancestry bipolar disorder cases, 130,664 European ancestry major depression cases, 2,688 European ancestry OCD cases, 33,640 European ancestry schizophrenia cases, 4,645 European ancestry Tourette's cases, 494,162 European ancestry controls	NA
rs27419	5	53125108	non_coding_transcript_exon_variant	1e-08	anorexia nervosa, attention-deficit/hyperactivity disorder, autism spectrum disorder, bipolar disorder, major depression, obsessive-compulsive disorder, schizophrenia, or Tourette syndrome (pleiotropy)	anorexia nervosa, obsessive-compulsive disorder, attention deficit hyperactivity disorder, Tourette syndrome, unipolar depression, schizophrenia, autism spectrum disorder, bipolar disorder	http://www.ebi.ac.uk/efo/EFO_0004215, http://www.ebi.ac.uk/efo/EFO_0004242, http://www.ebi.ac.uk/efo/EFO_0003888, http://www.ebi.ac.uk/efo/EFO_0004895, http://www.ebi.ac.uk/efo/EFO_0003761, http://www.ebi.ac.uk/efo/EFO_0000692, http://www.ebi.ac.uk/efo/EFO_0003756, http://www.ebi.ac.uk/efo/EFO_0000289	Genomic Relationships, Novel Loci, and Pleiotropic Mechanisms across Eight Psychiatric Disorders.	31835028	19,009 European ancestry ADHD cases, 3,495 European ancestry anorexia cases, 18,381 European ancestry autism cases, 20,352 European ancestry bipolar disorder cases, 130,664 European ancestry major depression cases, 2,688 European ancestry OCD cases, 33,640 European ancestry schizophrenia cases, 4,645 European ancestry Tourette's cases, 494,162 European ancestry controls	NA
rs2414718	15	61570934	intron_variant	1e-08	anorexia nervosa, attention-deficit/hyperactivity disorder, autism spectrum disorder, bipolar disorder, major depression, obsessive-compulsive disorder, schizophrenia, or Tourette syndrome (pleiotropy)	anorexia nervosa, obsessive-compulsive disorder, attention deficit hyperactivity disorder, Tourette syndrome, unipolar depression, schizophrenia, autism spectrum disorder, bipolar disorder	http://www.ebi.ac.uk/efo/EFO_0004215, http://www.ebi.ac.uk/efo/EFO_0004242, http://www.ebi.ac.uk/efo/EFO_0003888, http://www.ebi.ac.uk/efo/EFO_0004895, http://www.ebi.ac.uk/efo/EFO_0003761, http://www.ebi.ac.uk/efo/EFO_0000692, http://www.ebi.ac.uk/efo/EFO_0003756, http://www.ebi.ac.uk/efo/EFO_0000289	Genomic Relationships, Novel Loci, and Pleiotropic Mechanisms across Eight Psychiatric Disorders.	31835028	19,009 European ancestry ADHD cases, 3,495 European ancestry anorexia cases, 18,381 European ancestry autism cases, 20,352 European ancestry bipolar disorder cases, 130,664 European ancestry major depression cases, 2,688 European ancestry OCD cases, 33,640 European ancestry schizophrenia cases, 4,645 European ancestry Tourette's cases, 494,162 European ancestry controls	NA
rs2842198	1	43465067	regulatory_region_variant	1e-08	anorexia nervosa, attention-deficit/hyperactivity disorder, autism spectrum disorder, bipolar disorder, major depression, obsessive-compulsive disorder, schizophrenia, or Tourette syndrome (pleiotropy)	anorexia nervosa, obsessive-compulsive disorder, attention deficit hyperactivity disorder, Tourette syndrome, unipolar depression, schizophrenia, autism spectrum disorder, bipolar disorder	http://www.ebi.ac.uk/efo/EFO_0004215, http://www.ebi.ac.uk/efo/EFO_0004242, http://www.ebi.ac.uk/efo/EFO_0003888, http://www.ebi.ac.uk/efo/EFO_0004895, http://www.ebi.ac.uk/efo/EFO_0003761, http://www.ebi.ac.uk/efo/EFO_0000692, http://www.ebi.ac.uk/efo/EFO_0003756, http://www.ebi.ac.uk/efo/EFO_0000289	Genomic Relationships, Novel Loci, and Pleiotropic Mechanisms across Eight Psychiatric Disorders.	31835028	19,009 European ancestry ADHD cases, 3,495 European ancestry anorexia cases, 18,381 European ancestry autism cases, 20,352 European ancestry bipolar disorder cases, 130,664 European ancestry major depression cases, 2,688 European ancestry OCD cases, 33,640 European ancestry schizophrenia cases, 4,645 European ancestry Tourette's cases, 494,162 European ancestry controls	NA
rs12552	13	53051646	3_prime_UTR_variant	1e-08	anorexia nervosa, attention-deficit/hyperactivity disorder, autism spectrum disorder, bipolar disorder, major depression, obsessive-compulsive disorder, schizophrenia, or Tourette syndrome (pleiotropy)	anorexia nervosa, obsessive-compulsive disorder, attention deficit hyperactivity disorder, Tourette syndrome, unipolar depression, schizophrenia, autism spectrum disorder, bipolar disorder	http://www.ebi.ac.uk/efo/EFO_0004215, http://www.ebi.ac.uk/efo/EFO_0004242, http://www.ebi.ac.uk/efo/EFO_0003888, http://www.ebi.ac.uk/efo/EFO_0004895, http://www.ebi.ac.uk/efo/EFO_0003761, http://www.ebi.ac.uk/efo/EFO_0000692, http://www.ebi.ac.uk/efo/EFO_0003756, http://www.ebi.ac.uk/efo/EFO_0000289	Genomic Relationships, Novel Loci, and Pleiotropic Mechanisms across Eight Psychiatric Disorders.	31835028	19,009 European ancestry ADHD cases, 3,495 European ancestry anorexia cases, 18,381 European ancestry autism cases, 20,352 European ancestry bipolar disorder cases, 130,664 European ancestry major depression cases, 2,688 European ancestry OCD cases, 33,640 European ancestry schizophrenia cases, 4,645 European ancestry Tourette's cases, 494,162 European ancestry controls	NA
rs395138	13	43696758	intron_variant	1e-08	anorexia nervosa, attention-deficit/hyperactivity disorder, autism spectrum disorder, bipolar disorder, major depression, obsessive-compulsive disorder, schizophrenia, or Tourette syndrome (pleiotropy)	anorexia nervosa, obsessive-compulsive disorder, attention deficit hyperactivity disorder, Tourette syndrome, unipolar depression, schizophrenia, autism spectrum disorder, bipolar disorder	http://www.ebi.ac.uk/efo/EFO_0004215, http://www.ebi.ac.uk/efo/EFO_0004242, http://www.ebi.ac.uk/efo/EFO_0003888, http://www.ebi.ac.uk/efo/EFO_0004895, http://www.ebi.ac.uk/efo/EFO_0003761, http://www.ebi.ac.uk/efo/EFO_0000692, http://www.ebi.ac.uk/efo/EFO_0003756, http://www.ebi.ac.uk/efo/EFO_0000289	Genomic Relationships, Novel Loci, and Pleiotropic Mechanisms across Eight Psychiatric Disorders.	31835028	19,009 European ancestry ADHD cases, 3,495 European ancestry anorexia cases, 18,381 European ancestry autism cases, 20,352 European ancestry bipolar disorder cases, 130,664 European ancestry major depression cases, 2,688 European ancestry OCD cases, 33,640 European ancestry schizophrenia cases, 4,645 European ancestry Tourette's cases, 494,162 European ancestry controls	NA
rs760648	22	42175022	intron_variant	1e-08	anorexia nervosa, attention-deficit/hyperactivity disorder, autism spectrum disorder, bipolar disorder, major depression, obsessive-compulsive disorder, schizophrenia, or Tourette syndrome (pleiotropy)	anorexia nervosa, obsessive-compulsive disorder, attention deficit hyperactivity disorder, Tourette syndrome, unipolar depression, schizophrenia, autism spectrum disorder, bipolar disorder	http://www.ebi.ac.uk/efo/EFO_0004215, http://www.ebi.ac.uk/efo/EFO_0004242, http://www.ebi.ac.uk/efo/EFO_0003888, http://www.ebi.ac.uk/efo/EFO_0004895, http://www.ebi.ac.uk/efo/EFO_0003761, http://www.ebi.ac.uk/efo/EFO_0000692, http://www.ebi.ac.uk/efo/EFO_0003756, http://www.ebi.ac.uk/efo/EFO_0000289	Genomic Relationships, Novel Loci, and Pleiotropic Mechanisms across Eight Psychiatric Disorders.	31835028	19,009 European ancestry ADHD cases, 3,495 European ancestry anorexia cases, 18,381 European ancestry autism cases, 20,352 European ancestry bipolar disorder cases, 130,664 European ancestry major depression cases, 2,688 European ancestry OCD cases, 33,640 European ancestry schizophrenia cases, 4,645 European ancestry Tourette's cases, 494,162 European ancestry controls	NA
rs1002656	1	36727140	intergenic_variant	1e-08	anorexia nervosa, attention-deficit/hyperactivity disorder, autism spectrum disorder, bipolar disorder, major depression, obsessive-compulsive disorder, schizophrenia, or Tourette syndrome (pleiotropy)	anorexia nervosa, obsessive-compulsive disorder, attention deficit hyperactivity disorder, Tourette syndrome, unipolar depression, schizophrenia, autism spectrum disorder, bipolar disorder	http://www.ebi.ac.uk/efo/EFO_0004215, http://www.ebi.ac.uk/efo/EFO_0004242, http://www.ebi.ac.uk/efo/EFO_0003888, http://www.ebi.ac.uk/efo/EFO_0004895, http://www.ebi.ac.uk/efo/EFO_0003761, http://www.ebi.ac.uk/efo/EFO_0000692, http://www.ebi.ac.uk/efo/EFO_0003756, http://www.ebi.ac.uk/efo/EFO_0000289	Genomic Relationships, Novel Loci, and Pleiotropic Mechanisms across Eight Psychiatric Disorders.	31835028	19,009 European ancestry ADHD cases, 3,495 European ancestry anorexia cases, 18,381 European ancestry autism cases, 20,352 European ancestry bipolar disorder cases, 130,664 European ancestry major depression cases, 2,688 European ancestry OCD cases, 33,640 European ancestry schizophrenia cases, 4,645 European ancestry Tourette's cases, 494,162 European ancestry controls	NA
rs2898883	17	49405591	intron_variant	2e-08	Restricted and repetitive behaviours in autism spectrum disorder	autism spectrum disorder, behavior or behavioral disorder measurement	http://www.ebi.ac.uk/efo/EFO_0003756, http://www.ebi.ac.uk/efo/EFO_0004782	ASD restricted and repetitive behaviors associated at 17q21.33: genes prioritized by expression in fetal brains.	28533516	4,664 European ancestry children from 2,145 families	NA
rs13072940	3	36801132	regulatory_region_variant	2e-08	Psychiatric diseases (pleiotropy) (HIPO component 1)	attention deficit hyperactivity disorder, unipolar depression, schizophrenia, autism spectrum disorder, bipolar disorder	http://www.ebi.ac.uk/efo/EFO_0003888, http://www.ebi.ac.uk/efo/EFO_0003761, http://www.ebi.ac.uk/efo/EFO_0000692, http://www.ebi.ac.uk/efo/EFO_0003756, http://www.ebi.ac.uk/efo/EFO_0000289	Heritability informed power optimization (HIPO) leads to enhanced detection of genetic associations across multiple traits.	30289880	4,949 autism cases, 2787 ADHD cases, 6,990 bipolar disorder cases, 9,227 depression cases, 9,379 schizophrenia cases, 27,888 controls	NA
rs12443170	15	78615394	intron_variant	2e-08	Autism spectrum disorder or schizophrenia	schizophrenia, autism spectrum disorder	http://www.ebi.ac.uk/efo/EFO_0000692, http://www.ebi.ac.uk/efo/EFO_0003756	Meta-analysis of GWAS of over 16,000 individuals with autism spectrum disorder highlights a novel locus at 10q24.32 and a significant overlap with schizophrenia.	28540026	schizophrenia cases and controls (see Ripke, 2014), up to 6,197 European ancestry ASD cases, up to 7,377 European ancestry controls, up to 1,190 ASD cases, up to 1,190 controls	NA
rs114441450	6	30719037	regulatory_region_variant	2e-08	Autism spectrum disorder or schizophrenia	schizophrenia, autism spectrum disorder	http://www.ebi.ac.uk/efo/EFO_0000692, http://www.ebi.ac.uk/efo/EFO_0003756	Meta-analysis of GWAS of over 16,000 individuals with autism spectrum disorder highlights a novel locus at 10q24.32 and a significant overlap with schizophrenia.	28540026	schizophrenia cases and controls (see Ripke, 2014), up to 6,197 European ancestry ASD cases, up to 7,377 European ancestry controls, up to 1,190 ASD cases, up to 1,190 controls	NA
rs146201420	6	31390620	regulatory_region_variant	2e-08	Autism spectrum disorder or schizophrenia	schizophrenia, autism spectrum disorder	http://www.ebi.ac.uk/efo/EFO_0000692, http://www.ebi.ac.uk/efo/EFO_0003756	Meta-analysis of GWAS of over 16,000 individuals with autism spectrum disorder highlights a novel locus at 10q24.32 and a significant overlap with schizophrenia.	28540026	schizophrenia cases and controls (see Ripke, 2014), up to 6,197 European ancestry ASD cases, up to 7,377 European ancestry controls, up to 1,190 ASD cases, up to 1,190 controls	NA
rs184981897	6	32519189	intron_variant	2e-08	Autism spectrum disorder or schizophrenia	schizophrenia, autism spectrum disorder	http://www.ebi.ac.uk/efo/EFO_0000692, http://www.ebi.ac.uk/efo/EFO_0003756	Meta-analysis of GWAS of over 16,000 individuals with autism spectrum disorder highlights a novel locus at 10q24.32 and a significant overlap with schizophrenia.	28540026	schizophrenia cases and controls (see Ripke, 2014), up to 6,197 European ancestry ASD cases, up to 7,377 European ancestry controls, up to 1,190 ASD cases, up to 1,190 controls	NA
rs138850297	6	32875944	intron_variant	2e-08	Autism spectrum disorder or schizophrenia	schizophrenia, autism spectrum disorder	http://www.ebi.ac.uk/efo/EFO_0000692, http://www.ebi.ac.uk/efo/EFO_0003756	Meta-analysis of GWAS of over 16,000 individuals with autism spectrum disorder highlights a novel locus at 10q24.32 and a significant overlap with schizophrenia.	28540026	schizophrenia cases and controls (see Ripke, 2014), up to 6,197 European ancestry ASD cases, up to 7,377 European ancestry controls, up to 1,190 ASD cases, up to 1,190 controls	NA
rs8032315	15	90875067	intron_variant	2e-08	Autism spectrum disorder or schizophrenia	schizophrenia, autism spectrum disorder	http://www.ebi.ac.uk/efo/EFO_0000692, http://www.ebi.ac.uk/efo/EFO_0003756	Meta-analysis of GWAS of over 16,000 individuals with autism spectrum disorder highlights a novel locus at 10q24.32 and a significant overlap with schizophrenia.	28540026	schizophrenia cases and controls (see Ripke, 2014), up to 6,197 European ancestry ASD cases, up to 7,377 European ancestry controls, up to 1,190 ASD cases, up to 1,190 controls	NA
rs7184114	16	58551465	intron_variant	2e-08	Autism spectrum disorder or schizophrenia	schizophrenia, autism spectrum disorder	http://www.ebi.ac.uk/efo/EFO_0000692, http://www.ebi.ac.uk/efo/EFO_0003756	Meta-analysis of GWAS of over 16,000 individuals with autism spectrum disorder highlights a novel locus at 10q24.32 and a significant overlap with schizophrenia.	28540026	schizophrenia cases and controls (see Ripke, 2014), up to 6,197 European ancestry ASD cases, up to 7,377 European ancestry controls, up to 1,190 ASD cases, up to 1,190 controls	NA
rs115136442	6	31086734	intergenic_variant	2e-08	Autism spectrum disorder or schizophrenia	schizophrenia, autism spectrum disorder	http://www.ebi.ac.uk/efo/EFO_0000692, http://www.ebi.ac.uk/efo/EFO_0003756	Meta-analysis of GWAS of over 16,000 individuals with autism spectrum disorder highlights a novel locus at 10q24.32 and a significant overlap with schizophrenia.	28540026	schizophrenia cases and controls (see Ripke, 2014), up to 6,197 European ancestry ASD cases, up to 7,377 European ancestry controls, up to 1,190 ASD cases, up to 1,190 controls	NA
rs2767713	9	82184622	intron_variant	2e-08	Autism spectrum disorder or schizophrenia	schizophrenia, autism spectrum disorder	http://www.ebi.ac.uk/efo/EFO_0000692, http://www.ebi.ac.uk/efo/EFO_0003756	Meta-analysis of GWAS of over 16,000 individuals with autism spectrum disorder highlights a novel locus at 10q24.32 and a significant overlap with schizophrenia.	28540026	schizophrenia cases and controls (see Ripke, 2014), up to 6,197 European ancestry ASD cases, up to 7,377 European ancestry controls, up to 1,190 ASD cases, up to 1,190 controls	NA
rs2828478	21	23732894	intergenic_variant	2e-08	Autism spectrum disorder or schizophrenia	schizophrenia, autism spectrum disorder	http://www.ebi.ac.uk/efo/EFO_0000692, http://www.ebi.ac.uk/efo/EFO_0003756	Meta-analysis of GWAS of over 16,000 individuals with autism spectrum disorder highlights a novel locus at 10q24.32 and a significant overlap with schizophrenia.	28540026	schizophrenia cases and controls (see Ripke, 2014), up to 6,197 European ancestry ASD cases, up to 7,377 European ancestry controls, up to 1,190 ASD cases, up to 1,190 controls	NA
rs9879311	3	10373659	intron_variant	2e-08	Autism spectrum disorder or schizophrenia	schizophrenia, autism spectrum disorder	http://www.ebi.ac.uk/efo/EFO_0000692, http://www.ebi.ac.uk/efo/EFO_0003756	Meta-analysis of GWAS of over 16,000 individuals with autism spectrum disorder highlights a novel locus at 10q24.32 and a significant overlap with schizophrenia.	28540026	schizophrenia cases and controls (see Ripke, 2014), up to 6,197 European ancestry ASD cases, up to 7,377 European ancestry controls, up to 1,190 ASD cases, up to 1,190 controls	NA
rs114142645	6	31245806	regulatory_region_variant	2e-08	Autism spectrum disorder or schizophrenia	schizophrenia, autism spectrum disorder	http://www.ebi.ac.uk/efo/EFO_0000692, http://www.ebi.ac.uk/efo/EFO_0003756	Meta-analysis of GWAS of over 16,000 individuals with autism spectrum disorder highlights a novel locus at 10q24.32 and a significant overlap with schizophrenia.	28540026	schizophrenia cases and controls (see Ripke, 2014), up to 6,197 European ancestry ASD cases, up to 7,377 European ancestry controls, up to 1,190 ASD cases, up to 1,190 controls	NA
rs111977918	6	31268274	intergenic_variant	2e-08	Autism spectrum disorder or schizophrenia	schizophrenia, autism spectrum disorder	http://www.ebi.ac.uk/efo/EFO_0000692, http://www.ebi.ac.uk/efo/EFO_0003756	Meta-analysis of GWAS of over 16,000 individuals with autism spectrum disorder highlights a novel locus at 10q24.32 and a significant overlap with schizophrenia.	28540026	schizophrenia cases and controls (see Ripke, 2014), up to 6,197 European ancestry ASD cases, up to 7,377 European ancestry controls, up to 1,190 ASD cases, up to 1,190 controls	NA
rs7819570	8	88576397	intron_variant	2e-08	Autism spectrum disorder or schizophrenia	schizophrenia, autism spectrum disorder	http://www.ebi.ac.uk/efo/EFO_0000692, http://www.ebi.ac.uk/efo/EFO_0003756	Meta-analysis of GWAS of over 16,000 individuals with autism spectrum disorder highlights a novel locus at 10q24.32 and a significant overlap with schizophrenia.	28540026	schizophrenia cases and controls (see Ripke, 2014), up to 6,197 European ancestry ASD cases, up to 7,377 European ancestry controls, up to 1,190 ASD cases, up to 1,190 controls	NA
rs12522290	5	153418096	regulatory_region_variant	2e-08	Autism spectrum disorder or schizophrenia	schizophrenia, autism spectrum disorder	http://www.ebi.ac.uk/efo/EFO_0000692, http://www.ebi.ac.uk/efo/EFO_0003756	Meta-analysis of GWAS of over 16,000 individuals with autism spectrum disorder highlights a novel locus at 10q24.32 and a significant overlap with schizophrenia.	28540026	schizophrenia cases and controls (see Ripke, 2014), up to 6,197 European ancestry ASD cases, up to 7,377 European ancestry controls, up to 1,190 ASD cases, up to 1,190 controls	NA
rs112209031	6	32524630	intron_variant	2e-08	Autism spectrum disorder or schizophrenia	schizophrenia, autism spectrum disorder	http://www.ebi.ac.uk/efo/EFO_0000692, http://www.ebi.ac.uk/efo/EFO_0003756	Meta-analysis of GWAS of over 16,000 individuals with autism spectrum disorder highlights a novel locus at 10q24.32 and a significant overlap with schizophrenia.	28540026	schizophrenia cases and controls (see Ripke, 2014), up to 6,197 European ancestry ASD cases, up to 7,377 European ancestry controls, up to 1,190 ASD cases, up to 1,190 controls	NA
rs10491964	12	2391265	intron_variant	2e-08	anorexia nervosa, attention-deficit/hyperactivity disorder, autism spectrum disorder, bipolar disorder, major depression, obsessive-compulsive disorder, schizophrenia, or Tourette syndrome (pleiotropy)	anorexia nervosa, obsessive-compulsive disorder, attention deficit hyperactivity disorder, Tourette syndrome, unipolar depression, schizophrenia, autism spectrum disorder, bipolar disorder	http://www.ebi.ac.uk/efo/EFO_0004215, http://www.ebi.ac.uk/efo/EFO_0004242, http://www.ebi.ac.uk/efo/EFO_0003888, http://www.ebi.ac.uk/efo/EFO_0004895, http://www.ebi.ac.uk/efo/EFO_0003761, http://www.ebi.ac.uk/efo/EFO_0000692, http://www.ebi.ac.uk/efo/EFO_0003756, http://www.ebi.ac.uk/efo/EFO_0000289	Genomic Relationships, Novel Loci, and Pleiotropic Mechanisms across Eight Psychiatric Disorders.	31835028	19,009 European ancestry ADHD cases, 3,495 European ancestry anorexia cases, 18,381 European ancestry autism cases, 20,352 European ancestry bipolar disorder cases, 130,664 European ancestry major depression cases, 2,688 European ancestry OCD cases, 33,640 European ancestry schizophrenia cases, 4,645 European ancestry Tourette's cases, 494,162 European ancestry controls	NA
rs11658257	17	18053145	intron_variant	2e-08	anorexia nervosa, attention-deficit/hyperactivity disorder, autism spectrum disorder, bipolar disorder, major depression, obsessive-compulsive disorder, schizophrenia, or Tourette syndrome (pleiotropy)	anorexia nervosa, obsessive-compulsive disorder, attention deficit hyperactivity disorder, Tourette syndrome, unipolar depression, schizophrenia, autism spectrum disorder, bipolar disorder	http://www.ebi.ac.uk/efo/EFO_0004215, http://www.ebi.ac.uk/efo/EFO_0004242, http://www.ebi.ac.uk/efo/EFO_0003888, http://www.ebi.ac.uk/efo/EFO_0004895, http://www.ebi.ac.uk/efo/EFO_0003761, http://www.ebi.ac.uk/efo/EFO_0000692, http://www.ebi.ac.uk/efo/EFO_0003756, http://www.ebi.ac.uk/efo/EFO_0000289	Genomic Relationships, Novel Loci, and Pleiotropic Mechanisms across Eight Psychiatric Disorders.	31835028	19,009 European ancestry ADHD cases, 3,495 European ancestry anorexia cases, 18,381 European ancestry autism cases, 20,352 European ancestry bipolar disorder cases, 130,664 European ancestry major depression cases, 2,688 European ancestry OCD cases, 33,640 European ancestry schizophrenia cases, 4,645 European ancestry Tourette's cases, 494,162 European ancestry controls	NA
rs62526783	8	110458937	intergenic_variant	2e-08	anorexia nervosa, attention-deficit/hyperactivity disorder, autism spectrum disorder, bipolar disorder, major depression, obsessive-compulsive disorder, schizophrenia, or Tourette syndrome (pleiotropy)	anorexia nervosa, obsessive-compulsive disorder, attention deficit hyperactivity disorder, Tourette syndrome, unipolar depression, schizophrenia, autism spectrum disorder, bipolar disorder	http://www.ebi.ac.uk/efo/EFO_0004215, http://www.ebi.ac.uk/efo/EFO_0004242, http://www.ebi.ac.uk/efo/EFO_0003888, http://www.ebi.ac.uk/efo/EFO_0004895, http://www.ebi.ac.uk/efo/EFO_0003761, http://www.ebi.ac.uk/efo/EFO_0000692, http://www.ebi.ac.uk/efo/EFO_0003756, http://www.ebi.ac.uk/efo/EFO_0000289	Genomic Relationships, Novel Loci, and Pleiotropic Mechanisms across Eight Psychiatric Disorders.	31835028	19,009 European ancestry ADHD cases, 3,495 European ancestry anorexia cases, 18,381 European ancestry autism cases, 20,352 European ancestry bipolar disorder cases, 130,664 European ancestry major depression cases, 2,688 European ancestry OCD cases, 33,640 European ancestry schizophrenia cases, 4,645 European ancestry Tourette's cases, 494,162 European ancestry controls	NA
rs6471814	8	59785315	intergenic_variant	2e-08	anorexia nervosa, attention-deficit/hyperactivity disorder, autism spectrum disorder, bipolar disorder, major depression, obsessive-compulsive disorder, schizophrenia, or Tourette syndrome (pleiotropy)	anorexia nervosa, obsessive-compulsive disorder, attention deficit hyperactivity disorder, Tourette syndrome, unipolar depression, schizophrenia, autism spectrum disorder, bipolar disorder	http://www.ebi.ac.uk/efo/EFO_0004215, http://www.ebi.ac.uk/efo/EFO_0004242, http://www.ebi.ac.uk/efo/EFO_0003888, http://www.ebi.ac.uk/efo/EFO_0004895, http://www.ebi.ac.uk/efo/EFO_0003761, http://www.ebi.ac.uk/efo/EFO_0000692, http://www.ebi.ac.uk/efo/EFO_0003756, http://www.ebi.ac.uk/efo/EFO_0000289	Genomic Relationships, Novel Loci, and Pleiotropic Mechanisms across Eight Psychiatric Disorders.	31835028	19,009 European ancestry ADHD cases, 3,495 European ancestry anorexia cases, 18,381 European ancestry autism cases, 20,352 European ancestry bipolar disorder cases, 130,664 European ancestry major depression cases, 2,688 European ancestry OCD cases, 33,640 European ancestry schizophrenia cases, 4,645 European ancestry Tourette's cases, 494,162 European ancestry controls	NA
rs11866581	16	66130620	regulatory_region_variant	2e-08	anorexia nervosa, attention-deficit/hyperactivity disorder, autism spectrum disorder, bipolar disorder, major depression, obsessive-compulsive disorder, schizophrenia, or Tourette syndrome (pleiotropy)	anorexia nervosa, obsessive-compulsive disorder, attention deficit hyperactivity disorder, Tourette syndrome, unipolar depression, schizophrenia, autism spectrum disorder, bipolar disorder	http://www.ebi.ac.uk/efo/EFO_0004215, http://www.ebi.ac.uk/efo/EFO_0004242, http://www.ebi.ac.uk/efo/EFO_0003888, http://www.ebi.ac.uk/efo/EFO_0004895, http://www.ebi.ac.uk/efo/EFO_0003761, http://www.ebi.ac.uk/efo/EFO_0000692, http://www.ebi.ac.uk/efo/EFO_0003756, http://www.ebi.ac.uk/efo/EFO_0000289	Genomic Relationships, Novel Loci, and Pleiotropic Mechanisms across Eight Psychiatric Disorders.	31835028	19,009 European ancestry ADHD cases, 3,495 European ancestry anorexia cases, 18,381 European ancestry autism cases, 20,352 European ancestry bipolar disorder cases, 130,664 European ancestry major depression cases, 2,688 European ancestry OCD cases, 33,640 European ancestry schizophrenia cases, 4,645 European ancestry Tourette's cases, 494,162 European ancestry controls	NA
rs12894153	14	59689975	intron_variant	2e-08	anorexia nervosa, attention-deficit/hyperactivity disorder, autism spectrum disorder, bipolar disorder, major depression, obsessive-compulsive disorder, schizophrenia, or Tourette syndrome (pleiotropy)	anorexia nervosa, obsessive-compulsive disorder, attention deficit hyperactivity disorder, Tourette syndrome, unipolar depression, schizophrenia, autism spectrum disorder, bipolar disorder	http://www.ebi.ac.uk/efo/EFO_0004215, http://www.ebi.ac.uk/efo/EFO_0004242, http://www.ebi.ac.uk/efo/EFO_0003888, http://www.ebi.ac.uk/efo/EFO_0004895, http://www.ebi.ac.uk/efo/EFO_0003761, http://www.ebi.ac.uk/efo/EFO_0000692, http://www.ebi.ac.uk/efo/EFO_0003756, http://www.ebi.ac.uk/efo/EFO_0000289	Genomic Relationships, Novel Loci, and Pleiotropic Mechanisms across Eight Psychiatric Disorders.	31835028	19,009 European ancestry ADHD cases, 3,495 European ancestry anorexia cases, 18,381 European ancestry autism cases, 20,352 European ancestry bipolar disorder cases, 130,664 European ancestry major depression cases, 2,688 European ancestry OCD cases, 33,640 European ancestry schizophrenia cases, 4,645 European ancestry Tourette's cases, 494,162 European ancestry controls	NA
rs2391734	1	96139035	intergenic_variant	2e-08	anorexia nervosa, attention-deficit/hyperactivity disorder, autism spectrum disorder, bipolar disorder, major depression, obsessive-compulsive disorder, schizophrenia, or Tourette syndrome (pleiotropy)	anorexia nervosa, obsessive-compulsive disorder, attention deficit hyperactivity disorder, Tourette syndrome, unipolar depression, schizophrenia, autism spectrum disorder, bipolar disorder	http://www.ebi.ac.uk/efo/EFO_0004215, http://www.ebi.ac.uk/efo/EFO_0004242, http://www.ebi.ac.uk/efo/EFO_0003888, http://www.ebi.ac.uk/efo/EFO_0004895, http://www.ebi.ac.uk/efo/EFO_0003761, http://www.ebi.ac.uk/efo/EFO_0000692, http://www.ebi.ac.uk/efo/EFO_0003756, http://www.ebi.ac.uk/efo/EFO_0000289	Genomic Relationships, Novel Loci, and Pleiotropic Mechanisms across Eight Psychiatric Disorders.	31835028	19,009 European ancestry ADHD cases, 3,495 European ancestry anorexia cases, 18,381 European ancestry autism cases, 20,352 European ancestry bipolar disorder cases, 130,664 European ancestry major depression cases, 2,688 European ancestry OCD cases, 33,640 European ancestry schizophrenia cases, 4,645 European ancestry Tourette's cases, 494,162 European ancestry controls	NA
rs2522831	7	82818784	intron_variant	2e-08	anorexia nervosa, attention-deficit/hyperactivity disorder, autism spectrum disorder, bipolar disorder, major depression, obsessive-compulsive disorder, schizophrenia, or Tourette syndrome (pleiotropy)	anorexia nervosa, obsessive-compulsive disorder, attention deficit hyperactivity disorder, Tourette syndrome, unipolar depression, schizophrenia, autism spectrum disorder, bipolar disorder	http://www.ebi.ac.uk/efo/EFO_0004215, http://www.ebi.ac.uk/efo/EFO_0004242, http://www.ebi.ac.uk/efo/EFO_0003888, http://www.ebi.ac.uk/efo/EFO_0004895, http://www.ebi.ac.uk/efo/EFO_0003761, http://www.ebi.ac.uk/efo/EFO_0000692, http://www.ebi.ac.uk/efo/EFO_0003756, http://www.ebi.ac.uk/efo/EFO_0000289	Genomic Relationships, Novel Loci, and Pleiotropic Mechanisms across Eight Psychiatric Disorders.	31835028	19,009 European ancestry ADHD cases, 3,495 European ancestry anorexia cases, 18,381 European ancestry autism cases, 20,352 European ancestry bipolar disorder cases, 130,664 European ancestry major depression cases, 2,688 European ancestry OCD cases, 33,640 European ancestry schizophrenia cases, 4,645 European ancestry Tourette's cases, 494,162 European ancestry controls	NA
rs2003490	14	74910852	intron_variant	2e-08	anorexia nervosa, attention-deficit/hyperactivity disorder, autism spectrum disorder, bipolar disorder, major depression, obsessive-compulsive disorder, schizophrenia, or Tourette syndrome (pleiotropy)	anorexia nervosa, obsessive-compulsive disorder, attention deficit hyperactivity disorder, Tourette syndrome, unipolar depression, schizophrenia, autism spectrum disorder, bipolar disorder	http://www.ebi.ac.uk/efo/EFO_0004215, http://www.ebi.ac.uk/efo/EFO_0004242, http://www.ebi.ac.uk/efo/EFO_0003888, http://www.ebi.ac.uk/efo/EFO_0004895, http://www.ebi.ac.uk/efo/EFO_0003761, http://www.ebi.ac.uk/efo/EFO_0000692, http://www.ebi.ac.uk/efo/EFO_0003756, http://www.ebi.ac.uk/efo/EFO_0000289	Genomic Relationships, Novel Loci, and Pleiotropic Mechanisms across Eight Psychiatric Disorders.	31835028	19,009 European ancestry ADHD cases, 3,495 European ancestry anorexia cases, 18,381 European ancestry autism cases, 20,352 European ancestry bipolar disorder cases, 130,664 European ancestry major depression cases, 2,688 European ancestry OCD cases, 33,640 European ancestry schizophrenia cases, 4,645 European ancestry Tourette's cases, 494,162 European ancestry controls	NA
rs301799	1	8429242	intron_variant	2e-08	anorexia nervosa, attention-deficit/hyperactivity disorder, autism spectrum disorder, bipolar disorder, major depression, obsessive-compulsive disorder, schizophrenia, or Tourette syndrome (pleiotropy)	anorexia nervosa, obsessive-compulsive disorder, attention deficit hyperactivity disorder, Tourette syndrome, unipolar depression, schizophrenia, autism spectrum disorder, bipolar disorder	http://www.ebi.ac.uk/efo/EFO_0004215, http://www.ebi.ac.uk/efo/EFO_0004242, http://www.ebi.ac.uk/efo/EFO_0003888, http://www.ebi.ac.uk/efo/EFO_0004895, http://www.ebi.ac.uk/efo/EFO_0003761, http://www.ebi.ac.uk/efo/EFO_0000692, http://www.ebi.ac.uk/efo/EFO_0003756, http://www.ebi.ac.uk/efo/EFO_0000289	Genomic Relationships, Novel Loci, and Pleiotropic Mechanisms across Eight Psychiatric Disorders.	31835028	19,009 European ancestry ADHD cases, 3,495 European ancestry anorexia cases, 18,381 European ancestry autism cases, 20,352 European ancestry bipolar disorder cases, 130,664 European ancestry major depression cases, 2,688 European ancestry OCD cases, 33,640 European ancestry schizophrenia cases, 4,645 European ancestry Tourette's cases, 494,162 European ancestry controls	NA
rs1226412	2	156254801	non_coding_transcript_exon_variant	2e-08	anorexia nervosa, attention-deficit/hyperactivity disorder, autism spectrum disorder, bipolar disorder, major depression, obsessive-compulsive disorder, schizophrenia, or Tourette syndrome (pleiotropy)	anorexia nervosa, obsessive-compulsive disorder, attention deficit hyperactivity disorder, Tourette syndrome, unipolar depression, schizophrenia, autism spectrum disorder, bipolar disorder	http://www.ebi.ac.uk/efo/EFO_0004215, http://www.ebi.ac.uk/efo/EFO_0004242, http://www.ebi.ac.uk/efo/EFO_0003888, http://www.ebi.ac.uk/efo/EFO_0004895, http://www.ebi.ac.uk/efo/EFO_0003761, http://www.ebi.ac.uk/efo/EFO_0000692, http://www.ebi.ac.uk/efo/EFO_0003756, http://www.ebi.ac.uk/efo/EFO_0000289	Genomic Relationships, Novel Loci, and Pleiotropic Mechanisms across Eight Psychiatric Disorders.	31835028	19,009 European ancestry ADHD cases, 3,495 European ancestry anorexia cases, 18,381 European ancestry autism cases, 20,352 European ancestry bipolar disorder cases, 130,664 European ancestry major depression cases, 2,688 European ancestry OCD cases, 33,640 European ancestry schizophrenia cases, 4,645 European ancestry Tourette's cases, 494,162 European ancestry controls	NA
rs1950829	14	41628734	intron_variant	2e-08	anorexia nervosa, attention-deficit/hyperactivity disorder, autism spectrum disorder, bipolar disorder, major depression, obsessive-compulsive disorder, schizophrenia, or Tourette syndrome (pleiotropy)	anorexia nervosa, obsessive-compulsive disorder, attention deficit hyperactivity disorder, Tourette syndrome, unipolar depression, schizophrenia, autism spectrum disorder, bipolar disorder	http://www.ebi.ac.uk/efo/EFO_0004215, http://www.ebi.ac.uk/efo/EFO_0004242, http://www.ebi.ac.uk/efo/EFO_0003888, http://www.ebi.ac.uk/efo/EFO_0004895, http://www.ebi.ac.uk/efo/EFO_0003761, http://www.ebi.ac.uk/efo/EFO_0000692, http://www.ebi.ac.uk/efo/EFO_0003756, http://www.ebi.ac.uk/efo/EFO_0000289	Genomic Relationships, Novel Loci, and Pleiotropic Mechanisms across Eight Psychiatric Disorders.	31835028	19,009 European ancestry ADHD cases, 3,495 European ancestry anorexia cases, 18,381 European ancestry autism cases, 20,352 European ancestry bipolar disorder cases, 130,664 European ancestry major depression cases, 2,688 European ancestry OCD cases, 33,640 European ancestry schizophrenia cases, 4,645 European ancestry Tourette's cases, 494,162 European ancestry controls	NA
rs8453; rs926938	1;1	114716978;114697195	3_prime_UTR_variant; intergenic_variant	3e-08	Autism	autism	http://www.ebi.ac.uk/efo/EFO_0003758	Common genetic variants on 1p13.2 associate with risk of autism.	24189344	275 Chinese ancestry cases and 550 Chinese ancestry controls from 275 trios, 136 Chinese ancestry cases, 984 Chinese ancestry controls	1,299 European ancestry cases and 2,598 European ancestry controls from 1,299 trios
rs6537825	1	114405659	missense_variant	3e-08	Autism	autism	http://www.ebi.ac.uk/efo/EFO_0003758	Common genetic variants on 1p13.2 associate with risk of autism.	24189344	275 Chinese ancestry cases and 550 Chinese ancestry controls from 275 trios, 136 Chinese ancestry cases, 984 Chinese ancestry controls	1,299 European ancestry cases and 2,598 European ancestry controls from 1,299 trios
rs111931861	7	105103772	non_coding_transcript_exon_variant	3e-08	Autism spectrum disorder	autism spectrum disorder	http://www.ebi.ac.uk/efo/EFO_0003756	Identification of common genetic risk variants for autism spectrum disorder.	30804558	18,381 European ancestry cases, 27,969 European ancestry controls	2,119 European ancestry cases, 142,379 European ancestry controls
rs115963308	6	32223264	intron_variant	3e-08	Autism spectrum disorder or schizophrenia	schizophrenia, autism spectrum disorder	http://www.ebi.ac.uk/efo/EFO_0000692, http://www.ebi.ac.uk/efo/EFO_0003756	Meta-analysis of GWAS of over 16,000 individuals with autism spectrum disorder highlights a novel locus at 10q24.32 and a significant overlap with schizophrenia.	28540026	schizophrenia cases and controls (see Ripke, 2014), up to 6,197 European ancestry ASD cases, up to 7,377 European ancestry controls, up to 1,190 ASD cases, up to 1,190 controls	NA
rs149961934	6	32520992	intron_variant	3e-08	Autism spectrum disorder or schizophrenia	schizophrenia, autism spectrum disorder	http://www.ebi.ac.uk/efo/EFO_0000692, http://www.ebi.ac.uk/efo/EFO_0003756	Meta-analysis of GWAS of over 16,000 individuals with autism spectrum disorder highlights a novel locus at 10q24.32 and a significant overlap with schizophrenia.	28540026	schizophrenia cases and controls (see Ripke, 2014), up to 6,197 European ancestry ASD cases, up to 7,377 European ancestry controls, up to 1,190 ASD cases, up to 1,190 controls	NA
rs61847307	10	52184682	splice_region_variant	3e-08	Autism spectrum disorder or schizophrenia	schizophrenia, autism spectrum disorder	http://www.ebi.ac.uk/efo/EFO_0000692, http://www.ebi.ac.uk/efo/EFO_0003756	Meta-analysis of GWAS of over 16,000 individuals with autism spectrum disorder highlights a novel locus at 10q24.32 and a significant overlap with schizophrenia.	28540026	schizophrenia cases and controls (see Ripke, 2014), up to 6,197 European ancestry ASD cases, up to 7,377 European ancestry controls, up to 1,190 ASD cases, up to 1,190 controls	NA
rs146827975	6	32185632	3_prime_UTR_variant	3e-08	Autism spectrum disorder or schizophrenia	schizophrenia, autism spectrum disorder	http://www.ebi.ac.uk/efo/EFO_0000692, http://www.ebi.ac.uk/efo/EFO_0003756	Meta-analysis of GWAS of over 16,000 individuals with autism spectrum disorder highlights a novel locus at 10q24.32 and a significant overlap with schizophrenia.	28540026	schizophrenia cases and controls (see Ripke, 2014), up to 6,197 European ancestry ASD cases, up to 7,377 European ancestry controls, up to 1,190 ASD cases, up to 1,190 controls	NA
rs1339227	6	72445999	intergenic_variant	3e-08	Autism spectrum disorder or schizophrenia	schizophrenia, autism spectrum disorder	http://www.ebi.ac.uk/efo/EFO_0000692, http://www.ebi.ac.uk/efo/EFO_0003756	Meta-analysis of GWAS of over 16,000 individuals with autism spectrum disorder highlights a novel locus at 10q24.32 and a significant overlap with schizophrenia.	28540026	schizophrenia cases and controls (see Ripke, 2014), up to 6,197 European ancestry ASD cases, up to 7,377 European ancestry controls, up to 1,190 ASD cases, up to 1,190 controls	NA
rs36350	14	71920923	intron_variant	3e-08	Autism spectrum disorder or schizophrenia	schizophrenia, autism spectrum disorder	http://www.ebi.ac.uk/efo/EFO_0000692, http://www.ebi.ac.uk/efo/EFO_0003756	Meta-analysis of GWAS of over 16,000 individuals with autism spectrum disorder highlights a novel locus at 10q24.32 and a significant overlap with schizophrenia.	28540026	schizophrenia cases and controls (see Ripke, 2014), up to 6,197 European ancestry ASD cases, up to 7,377 European ancestry controls, up to 1,190 ASD cases, up to 1,190 controls	NA
rs7432375	3	136569563	intron_variant	3e-08	Autism spectrum disorder or schizophrenia	schizophrenia, autism spectrum disorder	http://www.ebi.ac.uk/efo/EFO_0000692, http://www.ebi.ac.uk/efo/EFO_0003756	Meta-analysis of GWAS of over 16,000 individuals with autism spectrum disorder highlights a novel locus at 10q24.32 and a significant overlap with schizophrenia.	28540026	schizophrenia cases and controls (see Ripke, 2014), up to 6,197 European ancestry ASD cases, up to 7,377 European ancestry controls, up to 1,190 ASD cases, up to 1,190 controls	NA
rs9656169	7	110434219	intron_variant	3e-08	Autism spectrum disorder or schizophrenia	schizophrenia, autism spectrum disorder	http://www.ebi.ac.uk/efo/EFO_0000692, http://www.ebi.ac.uk/efo/EFO_0003756	Meta-analysis of GWAS of over 16,000 individuals with autism spectrum disorder highlights a novel locus at 10q24.32 and a significant overlap with schizophrenia.	28540026	schizophrenia cases and controls (see Ripke, 2014), up to 6,197 European ancestry ASD cases, up to 7,377 European ancestry controls, up to 1,190 ASD cases, up to 1,190 controls	NA
rs28758902	18	55740956	intron_variant	3e-08	Autism spectrum disorder or schizophrenia	schizophrenia, autism spectrum disorder	http://www.ebi.ac.uk/efo/EFO_0000692, http://www.ebi.ac.uk/efo/EFO_0003756	Meta-analysis of GWAS of over 16,000 individuals with autism spectrum disorder highlights a novel locus at 10q24.32 and a significant overlap with schizophrenia.	28540026	schizophrenia cases and controls (see Ripke, 2014), up to 6,197 European ancestry ASD cases, up to 7,377 European ancestry controls, up to 1,190 ASD cases, up to 1,190 controls	NA
rs760648	22	42175022	intron_variant	3e-08	Autism spectrum disorder or schizophrenia	schizophrenia, autism spectrum disorder	http://www.ebi.ac.uk/efo/EFO_0000692, http://www.ebi.ac.uk/efo/EFO_0003756	Meta-analysis of GWAS of over 16,000 individuals with autism spectrum disorder highlights a novel locus at 10q24.32 and a significant overlap with schizophrenia.	28540026	schizophrenia cases and controls (see Ripke, 2014), up to 6,197 European ancestry ASD cases, up to 7,377 European ancestry controls, up to 1,190 ASD cases, up to 1,190 controls	NA
rs427691	5	109678809	intergenic_variant	3e-08	Autism spectrum disorder or schizophrenia	schizophrenia, autism spectrum disorder	http://www.ebi.ac.uk/efo/EFO_0000692, http://www.ebi.ac.uk/efo/EFO_0003756	Meta-analysis of GWAS of over 16,000 individuals with autism spectrum disorder highlights a novel locus at 10q24.32 and a significant overlap with schizophrenia.	28540026	schizophrenia cases and controls (see Ripke, 2014), up to 6,197 European ancestry ASD cases, up to 7,377 European ancestry controls, up to 1,190 ASD cases, up to 1,190 controls	NA
rs2293751	6	31940060	intron_variant	3e-08	Autism spectrum disorder or schizophrenia	schizophrenia, autism spectrum disorder	http://www.ebi.ac.uk/efo/EFO_0000692, http://www.ebi.ac.uk/efo/EFO_0003756	Meta-analysis of GWAS of over 16,000 individuals with autism spectrum disorder highlights a novel locus at 10q24.32 and a significant overlap with schizophrenia.	28540026	schizophrenia cases and controls (see Ripke, 2014), up to 6,197 European ancestry ASD cases, up to 7,377 European ancestry controls, up to 1,190 ASD cases, up to 1,190 controls	NA
rs182087722	6	28044305	intron_variant	3e-08	Autism spectrum disorder or schizophrenia	schizophrenia, autism spectrum disorder	http://www.ebi.ac.uk/efo/EFO_0000692, http://www.ebi.ac.uk/efo/EFO_0003756	Meta-analysis of GWAS of over 16,000 individuals with autism spectrum disorder highlights a novel locus at 10q24.32 and a significant overlap with schizophrenia.	28540026	schizophrenia cases and controls (see Ripke, 2014), up to 6,197 European ancestry ASD cases, up to 7,377 European ancestry controls, up to 1,190 ASD cases, up to 1,190 controls	NA
rs73416724	6	43370064	non_coding_transcript_exon_variant	3e-08	Autism spectrum disorder or schizophrenia	schizophrenia, autism spectrum disorder	http://www.ebi.ac.uk/efo/EFO_0000692, http://www.ebi.ac.uk/efo/EFO_0003756	Meta-analysis of GWAS of over 16,000 individuals with autism spectrum disorder highlights a novel locus at 10q24.32 and a significant overlap with schizophrenia.	28540026	schizophrenia cases and controls (see Ripke, 2014), up to 6,197 European ancestry ASD cases, up to 7,377 European ancestry controls, up to 1,190 ASD cases, up to 1,190 controls	NA
rs61884307	11	46733838	intron_variant	3e-08	Autism spectrum disorder or schizophrenia	schizophrenia, autism spectrum disorder	http://www.ebi.ac.uk/efo/EFO_0000692, http://www.ebi.ac.uk/efo/EFO_0003756	Meta-analysis of GWAS of over 16,000 individuals with autism spectrum disorder highlights a novel locus at 10q24.32 and a significant overlap with schizophrenia.	28540026	schizophrenia cases and controls (see Ripke, 2014), up to 6,197 European ancestry ASD cases, up to 7,377 European ancestry controls, up to 1,190 ASD cases, up to 1,190 controls	NA
rs188190243	6	32510807	intergenic_variant	3e-08	Autism spectrum disorder or schizophrenia	schizophrenia, autism spectrum disorder	http://www.ebi.ac.uk/efo/EFO_0000692, http://www.ebi.ac.uk/efo/EFO_0003756	Meta-analysis of GWAS of over 16,000 individuals with autism spectrum disorder highlights a novel locus at 10q24.32 and a significant overlap with schizophrenia.	28540026	schizophrenia cases and controls (see Ripke, 2014), up to 6,197 European ancestry ASD cases, up to 7,377 European ancestry controls, up to 1,190 ASD cases, up to 1,190 controls	NA
rs41294271	6	32575798	intergenic_variant	3e-08	Autism spectrum disorder or schizophrenia	schizophrenia, autism spectrum disorder	http://www.ebi.ac.uk/efo/EFO_0000692, http://www.ebi.ac.uk/efo/EFO_0003756	Meta-analysis of GWAS of over 16,000 individuals with autism spectrum disorder highlights a novel locus at 10q24.32 and a significant overlap with schizophrenia.	28540026	schizophrenia cases and controls (see Ripke, 2014), up to 6,197 European ancestry ASD cases, up to 7,377 European ancestry controls, up to 1,190 ASD cases, up to 1,190 controls	NA
rs114830752	6	32715035	intergenic_variant	3e-08	Autism spectrum disorder or schizophrenia	schizophrenia, autism spectrum disorder	http://www.ebi.ac.uk/efo/EFO_0000692, http://www.ebi.ac.uk/efo/EFO_0003756	Meta-analysis of GWAS of over 16,000 individuals with autism spectrum disorder highlights a novel locus at 10q24.32 and a significant overlap with schizophrenia.	28540026	schizophrenia cases and controls (see Ripke, 2014), up to 6,197 European ancestry ASD cases, up to 7,377 European ancestry controls, up to 1,190 ASD cases, up to 1,190 controls	NA
rs7004633	8	88748082	intron_variant	3e-08	Autism spectrum disorder, attention deficit-hyperactivity disorder, bipolar disorder, major depressive disorder, and schizophrenia (combined)	attention deficit hyperactivity disorder, unipolar depression, schizophrenia, autism spectrum disorder, bipolar disorder	http://www.ebi.ac.uk/efo/EFO_0003888, http://www.ebi.ac.uk/efo/EFO_0003761, http://www.ebi.ac.uk/efo/EFO_0000692, http://www.ebi.ac.uk/efo/EFO_0003756, http://www.ebi.ac.uk/efo/EFO_0000289	Identification of risk loci with shared effects on five major psychiatric disorders: a genome-wide analysis.	23453885	6,990 European ancestry Bipolar disorder cases, 9,227 European ancestry Major depressive disorder cases, 9,379 European ancestry Schizophrenia cases, 161 European ancestry Autism spectrum disorder cases, 4,788 European ancestry Autism spectrum disorder trio cases, 840 European ancestry Attention deficit-hyperactivity disorder cases, 1,947 European ancestry Attention defcit-hyperactivity disorder …	NA
rs7785663	7	137385552	3_prime_UTR_variant	3e-08	anorexia nervosa, attention-deficit/hyperactivity disorder, autism spectrum disorder, bipolar disorder, major depression, obsessive-compulsive disorder, schizophrenia, or Tourette syndrome (pleiotropy)	anorexia nervosa, obsessive-compulsive disorder, attention deficit hyperactivity disorder, Tourette syndrome, unipolar depression, schizophrenia, autism spectrum disorder, bipolar disorder	http://www.ebi.ac.uk/efo/EFO_0004215, http://www.ebi.ac.uk/efo/EFO_0004242, http://www.ebi.ac.uk/efo/EFO_0003888, http://www.ebi.ac.uk/efo/EFO_0004895, http://www.ebi.ac.uk/efo/EFO_0003761, http://www.ebi.ac.uk/efo/EFO_0000692, http://www.ebi.ac.uk/efo/EFO_0003756, http://www.ebi.ac.uk/efo/EFO_0000289	Genomic Relationships, Novel Loci, and Pleiotropic Mechanisms across Eight Psychiatric Disorders.	31835028	19,009 European ancestry ADHD cases, 3,495 European ancestry anorexia cases, 18,381 European ancestry autism cases, 20,352 European ancestry bipolar disorder cases, 130,664 European ancestry major depression cases, 2,688 European ancestry OCD cases, 33,640 European ancestry schizophrenia cases, 4,645 European ancestry Tourette's cases, 494,162 European ancestry controls	NA
rs8066384	17	80651956	intron_variant	3e-08	anorexia nervosa, attention-deficit/hyperactivity disorder, autism spectrum disorder, bipolar disorder, major depression, obsessive-compulsive disorder, schizophrenia, or Tourette syndrome (pleiotropy)	anorexia nervosa, obsessive-compulsive disorder, attention deficit hyperactivity disorder, Tourette syndrome, unipolar depression, schizophrenia, autism spectrum disorder, bipolar disorder	http://www.ebi.ac.uk/efo/EFO_0004215, http://www.ebi.ac.uk/efo/EFO_0004242, http://www.ebi.ac.uk/efo/EFO_0003888, http://www.ebi.ac.uk/efo/EFO_0004895, http://www.ebi.ac.uk/efo/EFO_0003761, http://www.ebi.ac.uk/efo/EFO_0000692, http://www.ebi.ac.uk/efo/EFO_0003756, http://www.ebi.ac.uk/efo/EFO_0000289	Genomic Relationships, Novel Loci, and Pleiotropic Mechanisms across Eight Psychiatric Disorders.	31835028	19,009 European ancestry ADHD cases, 3,495 European ancestry anorexia cases, 18,381 European ancestry autism cases, 20,352 European ancestry bipolar disorder cases, 130,664 European ancestry major depression cases, 2,688 European ancestry OCD cases, 33,640 European ancestry schizophrenia cases, 4,645 European ancestry Tourette's cases, 494,162 European ancestry controls	NA
rs188099135	8	27554275	intergenic_variant	3e-08	anorexia nervosa, attention-deficit/hyperactivity disorder, autism spectrum disorder, bipolar disorder, major depression, obsessive-compulsive disorder, schizophrenia, or Tourette syndrome (pleiotropy)	anorexia nervosa, obsessive-compulsive disorder, attention deficit hyperactivity disorder, Tourette syndrome, unipolar depression, schizophrenia, autism spectrum disorder, bipolar disorder	http://www.ebi.ac.uk/efo/EFO_0004215, http://www.ebi.ac.uk/efo/EFO_0004242, http://www.ebi.ac.uk/efo/EFO_0003888, http://www.ebi.ac.uk/efo/EFO_0004895, http://www.ebi.ac.uk/efo/EFO_0003761, http://www.ebi.ac.uk/efo/EFO_0000692, http://www.ebi.ac.uk/efo/EFO_0003756, http://www.ebi.ac.uk/efo/EFO_0000289	Genomic Relationships, Novel Loci, and Pleiotropic Mechanisms across Eight Psychiatric Disorders.	31835028	19,009 European ancestry ADHD cases, 3,495 European ancestry anorexia cases, 18,381 European ancestry autism cases, 20,352 European ancestry bipolar disorder cases, 130,664 European ancestry major depression cases, 2,688 European ancestry OCD cases, 33,640 European ancestry schizophrenia cases, 4,645 European ancestry Tourette's cases, 494,162 European ancestry controls	NA
rs4730387	7	109460357	intergenic_variant	3e-08	anorexia nervosa, attention-deficit/hyperactivity disorder, autism spectrum disorder, bipolar disorder, major depression, obsessive-compulsive disorder, schizophrenia, or Tourette syndrome (pleiotropy)	anorexia nervosa, obsessive-compulsive disorder, attention deficit hyperactivity disorder, Tourette syndrome, unipolar depression, schizophrenia, autism spectrum disorder, bipolar disorder	http://www.ebi.ac.uk/efo/EFO_0004215, http://www.ebi.ac.uk/efo/EFO_0004242, http://www.ebi.ac.uk/efo/EFO_0003888, http://www.ebi.ac.uk/efo/EFO_0004895, http://www.ebi.ac.uk/efo/EFO_0003761, http://www.ebi.ac.uk/efo/EFO_0000692, http://www.ebi.ac.uk/efo/EFO_0003756, http://www.ebi.ac.uk/efo/EFO_0000289	Genomic Relationships, Novel Loci, and Pleiotropic Mechanisms across Eight Psychiatric Disorders.	31835028	19,009 European ancestry ADHD cases, 3,495 European ancestry anorexia cases, 18,381 European ancestry autism cases, 20,352 European ancestry bipolar disorder cases, 130,664 European ancestry major depression cases, 2,688 European ancestry OCD cases, 33,640 European ancestry schizophrenia cases, 4,645 European ancestry Tourette's cases, 494,162 European ancestry controls	NA
rs11887562	2	22400520	intron_variant	3e-08	anorexia nervosa, attention-deficit/hyperactivity disorder, autism spectrum disorder, bipolar disorder, major depression, obsessive-compulsive disorder, schizophrenia, or Tourette syndrome (pleiotropy)	anorexia nervosa, obsessive-compulsive disorder, attention deficit hyperactivity disorder, Tourette syndrome, unipolar depression, schizophrenia, autism spectrum disorder, bipolar disorder	http://www.ebi.ac.uk/efo/EFO_0004215, http://www.ebi.ac.uk/efo/EFO_0004242, http://www.ebi.ac.uk/efo/EFO_0003888, http://www.ebi.ac.uk/efo/EFO_0004895, http://www.ebi.ac.uk/efo/EFO_0003761, http://www.ebi.ac.uk/efo/EFO_0000692, http://www.ebi.ac.uk/efo/EFO_0003756, http://www.ebi.ac.uk/efo/EFO_0000289	Genomic Relationships, Novel Loci, and Pleiotropic Mechanisms across Eight Psychiatric Disorders.	31835028	19,009 European ancestry ADHD cases, 3,495 European ancestry anorexia cases, 18,381 European ancestry autism cases, 20,352 European ancestry bipolar disorder cases, 130,664 European ancestry major depression cases, 2,688 European ancestry OCD cases, 33,640 European ancestry schizophrenia cases, 4,645 European ancestry Tourette's cases, 494,162 European ancestry controls	NA
rs2801578	1	65866972	intron_variant	3e-08	anorexia nervosa, attention-deficit/hyperactivity disorder, autism spectrum disorder, bipolar disorder, major depression, obsessive-compulsive disorder, schizophrenia, or Tourette syndrome (pleiotropy)	anorexia nervosa, obsessive-compulsive disorder, attention deficit hyperactivity disorder, Tourette syndrome, unipolar depression, schizophrenia, autism spectrum disorder, bipolar disorder	http://www.ebi.ac.uk/efo/EFO_0004215, http://www.ebi.ac.uk/efo/EFO_0004242, http://www.ebi.ac.uk/efo/EFO_0003888, http://www.ebi.ac.uk/efo/EFO_0004895, http://www.ebi.ac.uk/efo/EFO_0003761, http://www.ebi.ac.uk/efo/EFO_0000692, http://www.ebi.ac.uk/efo/EFO_0003756, http://www.ebi.ac.uk/efo/EFO_0000289	Genomic Relationships, Novel Loci, and Pleiotropic Mechanisms across Eight Psychiatric Disorders.	31835028	19,009 European ancestry ADHD cases, 3,495 European ancestry anorexia cases, 18,381 European ancestry autism cases, 20,352 European ancestry bipolar disorder cases, 130,664 European ancestry major depression cases, 2,688 European ancestry OCD cases, 33,640 European ancestry schizophrenia cases, 4,645 European ancestry Tourette's cases, 494,162 European ancestry controls	NA
rs4242470	8	51733738	intron_variant	3e-08	anorexia nervosa, attention-deficit/hyperactivity disorder, autism spectrum disorder, bipolar disorder, major depression, obsessive-compulsive disorder, schizophrenia, or Tourette syndrome (pleiotropy)	anorexia nervosa, obsessive-compulsive disorder, attention deficit hyperactivity disorder, Tourette syndrome, unipolar depression, schizophrenia, autism spectrum disorder, bipolar disorder	http://www.ebi.ac.uk/efo/EFO_0004215, http://www.ebi.ac.uk/efo/EFO_0004242, http://www.ebi.ac.uk/efo/EFO_0003888, http://www.ebi.ac.uk/efo/EFO_0004895, http://www.ebi.ac.uk/efo/EFO_0003761, http://www.ebi.ac.uk/efo/EFO_0000692, http://www.ebi.ac.uk/efo/EFO_0003756, http://www.ebi.ac.uk/efo/EFO_0000289	Genomic Relationships, Novel Loci, and Pleiotropic Mechanisms across Eight Psychiatric Disorders.	31835028	19,009 European ancestry ADHD cases, 3,495 European ancestry anorexia cases, 18,381 European ancestry autism cases, 20,352 European ancestry bipolar disorder cases, 130,664 European ancestry major depression cases, 2,688 European ancestry OCD cases, 33,640 European ancestry schizophrenia cases, 4,645 European ancestry Tourette's cases, 494,162 European ancestry controls	NA
rs746839	8	141607161	intergenic_variant	3e-08	anorexia nervosa, attention-deficit/hyperactivity disorder, autism spectrum disorder, bipolar disorder, major depression, obsessive-compulsive disorder, schizophrenia, or Tourette syndrome (pleiotropy)	anorexia nervosa, obsessive-compulsive disorder, attention deficit hyperactivity disorder, Tourette syndrome, unipolar depression, schizophrenia, autism spectrum disorder, bipolar disorder	http://www.ebi.ac.uk/efo/EFO_0004215, http://www.ebi.ac.uk/efo/EFO_0004242, http://www.ebi.ac.uk/efo/EFO_0003888, http://www.ebi.ac.uk/efo/EFO_0004895, http://www.ebi.ac.uk/efo/EFO_0003761, http://www.ebi.ac.uk/efo/EFO_0000692, http://www.ebi.ac.uk/efo/EFO_0003756, http://www.ebi.ac.uk/efo/EFO_0000289	Genomic Relationships, Novel Loci, and Pleiotropic Mechanisms across Eight Psychiatric Disorders.	31835028	19,009 European ancestry ADHD cases, 3,495 European ancestry anorexia cases, 18,381 European ancestry autism cases, 20,352 European ancestry bipolar disorder cases, 130,664 European ancestry major depression cases, 2,688 European ancestry OCD cases, 33,640 European ancestry schizophrenia cases, 4,645 European ancestry Tourette's cases, 494,162 European ancestry controls	NA
rs926938	1	114697195	intergenic_variant	4e-08	Autism	autism	http://www.ebi.ac.uk/efo/EFO_0003758	Common genetic variants on 1p13.2 associate with risk of autism.	24189344	275 Chinese ancestry cases and 550 Chinese ancestry controls from 275 trios, 136 Chinese ancestry cases, 984 Chinese ancestry controls	1,299 European ancestry cases and 2,598 European ancestry controls from 1,299 trios
rs3827735; rs11582563; rs11102807; rs7511633; rs11102800; rs6537825; rs11585926; rs6661053; rs11589568	1;1;1;1;1;1;1;1;1	114510087;114416918;114518963;114456655;114498310;114405659;114431068;114496497;114453702	intron_variant; intron_variant; intergenic_variant; intron_variant; intron_variant; missense_variant; intron_variant; intron_variant; intron_variant	4e-08	Autism	autism	http://www.ebi.ac.uk/efo/EFO_0003758	Common genetic variants on 1p13.2 associate with risk of autism.	24189344	275 Chinese ancestry cases and 550 Chinese ancestry controls from 275 trios, 136 Chinese ancestry cases, 984 Chinese ancestry controls	1,299 European ancestry cases and 2,598 European ancestry controls from 1,299 trios
rs4141463	20	14766825	intron_variant	4e-08	Autism	autism	http://www.ebi.ac.uk/efo/EFO_0003758	A genome-wide scan for common alleles affecting risk for autism.	20663923	1,230 European ancestry child cases from 1,217 families, 155 African American Asian or Latino child cases from 152 families, 1,880 controls	783 European ancestry child cases from 440 families, 303 child cases from 155 families, 1,965 European, African American and other ancestry controls
rs12552	13	53051646	3_prime_UTR_variant	4e-08	Autism and major depressive disorder (MTAG)	unipolar depression, autism spectrum disorder	http://www.ebi.ac.uk/efo/EFO_0003761, http://www.ebi.ac.uk/efo/EFO_0003756	Identification of common genetic risk variants for autism spectrum disorder.	30804558	18,381 European ancestry autism cases, 27,969 European ancestry controls, 111,902 major depression cases, 312,113 controls	NA
rs1806153	11	31828558	non_coding_transcript_exon_variant	4e-08	Autism and major depressive disorder (MTAG)	unipolar depression, autism spectrum disorder	http://www.ebi.ac.uk/efo/EFO_0003761, http://www.ebi.ac.uk/efo/EFO_0003756	Identification of common genetic risk variants for autism spectrum disorder.	30804558	18,381 European ancestry autism cases, 27,969 European ancestry controls, 111,902 major depression cases, 312,113 controls	NA
rs201910565	1	96096246	regulatory_region_variant	4e-08	Autism spectrum disorder	autism spectrum disorder	http://www.ebi.ac.uk/efo/EFO_0003756	Identification of common genetic risk variants for autism spectrum disorder.	30804558	18,381 European ancestry cases, 27,969 European ancestry controls	2,119 European ancestry cases, 142,379 European ancestry controls
rs71190156	20	14855598	intron_variant	4e-08	Autism spectrum disorder	autism spectrum disorder	http://www.ebi.ac.uk/efo/EFO_0003756	Identification of common genetic risk variants for autism spectrum disorder.	30804558	18,381 European ancestry cases, 27,969 European ancestry controls	2,119 European ancestry cases, 142,379 European ancestry controls
rs353547	3	52234850	intron_variant	4e-08	Autism spectrum disorder or schizophrenia	schizophrenia, autism spectrum disorder	http://www.ebi.ac.uk/efo/EFO_0000692, http://www.ebi.ac.uk/efo/EFO_0003756	Meta-analysis of GWAS of over 16,000 individuals with autism spectrum disorder highlights a novel locus at 10q24.32 and a significant overlap with schizophrenia.	28540026	schizophrenia cases and controls (see Ripke, 2014), up to 6,197 European ancestry ASD cases, up to 7,377 European ancestry controls, up to 1,190 ASD cases, up to 1,190 controls	NA
rs880446	20	63501824	intergenic_variant	4e-08	Autism spectrum disorder or schizophrenia	schizophrenia, autism spectrum disorder	http://www.ebi.ac.uk/efo/EFO_0000692, http://www.ebi.ac.uk/efo/EFO_0003756	Meta-analysis of GWAS of over 16,000 individuals with autism spectrum disorder highlights a novel locus at 10q24.32 and a significant overlap with schizophrenia.	28540026	schizophrenia cases and controls (see Ripke, 2014), up to 6,197 European ancestry ASD cases, up to 7,377 European ancestry controls, up to 1,190 ASD cases, up to 1,190 controls	NA
rs2115780	3	53108964	intron_variant	4e-08	Autism spectrum disorder or schizophrenia	schizophrenia, autism spectrum disorder	http://www.ebi.ac.uk/efo/EFO_0000692, http://www.ebi.ac.uk/efo/EFO_0003756	Meta-analysis of GWAS of over 16,000 individuals with autism spectrum disorder highlights a novel locus at 10q24.32 and a significant overlap with schizophrenia.	28540026	schizophrenia cases and controls (see Ripke, 2014), up to 6,197 European ancestry ASD cases, up to 7,377 European ancestry controls, up to 1,190 ASD cases, up to 1,190 controls	NA
rs114277634	6	31474954	intron_variant	4e-08	Autism spectrum disorder or schizophrenia	schizophrenia, autism spectrum disorder	http://www.ebi.ac.uk/efo/EFO_0000692, http://www.ebi.ac.uk/efo/EFO_0003756	Meta-analysis of GWAS of over 16,000 individuals with autism spectrum disorder highlights a novel locus at 10q24.32 and a significant overlap with schizophrenia.	28540026	schizophrenia cases and controls (see Ripke, 2014), up to 6,197 European ancestry ASD cases, up to 7,377 European ancestry controls, up to 1,190 ASD cases, up to 1,190 controls	NA
rs140849564	6	32522830	intron_variant	4e-08	Autism spectrum disorder or schizophrenia	schizophrenia, autism spectrum disorder	http://www.ebi.ac.uk/efo/EFO_0000692, http://www.ebi.ac.uk/efo/EFO_0003756	Meta-analysis of GWAS of over 16,000 individuals with autism spectrum disorder highlights a novel locus at 10q24.32 and a significant overlap with schizophrenia.	28540026	schizophrenia cases and controls (see Ripke, 2014), up to 6,197 European ancestry ASD cases, up to 7,377 European ancestry controls, up to 1,190 ASD cases, up to 1,190 controls	NA
rs76994193	5	89131520	intron_variant	4e-08	Autism spectrum disorder or schizophrenia	schizophrenia, autism spectrum disorder	http://www.ebi.ac.uk/efo/EFO_0000692, http://www.ebi.ac.uk/efo/EFO_0003756	Meta-analysis of GWAS of over 16,000 individuals with autism spectrum disorder highlights a novel locus at 10q24.32 and a significant overlap with schizophrenia.	28540026	schizophrenia cases and controls (see Ripke, 2014), up to 6,197 European ancestry ASD cases, up to 7,377 European ancestry controls, up to 1,190 ASD cases, up to 1,190 controls	NA
rs114875775	6	32521255	intron_variant	4e-08	Autism spectrum disorder or schizophrenia	schizophrenia, autism spectrum disorder	http://www.ebi.ac.uk/efo/EFO_0000692, http://www.ebi.ac.uk/efo/EFO_0003756	Meta-analysis of GWAS of over 16,000 individuals with autism spectrum disorder highlights a novel locus at 10q24.32 and a significant overlap with schizophrenia.	28540026	schizophrenia cases and controls (see Ripke, 2014), up to 6,197 European ancestry ASD cases, up to 7,377 European ancestry controls, up to 1,190 ASD cases, up to 1,190 controls	NA
rs7122181	11	81491868	intergenic_variant	4e-08	Autism spectrum disorder or schizophrenia	schizophrenia, autism spectrum disorder	http://www.ebi.ac.uk/efo/EFO_0000692, http://www.ebi.ac.uk/efo/EFO_0003756	Meta-analysis of GWAS of over 16,000 individuals with autism spectrum disorder highlights a novel locus at 10q24.32 and a significant overlap with schizophrenia.	28540026	schizophrenia cases and controls (see Ripke, 2014), up to 6,197 European ancestry ASD cases, up to 7,377 European ancestry controls, up to 1,190 ASD cases, up to 1,190 controls	NA
rs221902	14	71134362	intergenic_variant	4e-08	Autism spectrum disorder or schizophrenia	schizophrenia, autism spectrum disorder	http://www.ebi.ac.uk/efo/EFO_0000692, http://www.ebi.ac.uk/efo/EFO_0003756	Meta-analysis of GWAS of over 16,000 individuals with autism spectrum disorder highlights a novel locus at 10q24.32 and a significant overlap with schizophrenia.	28540026	schizophrenia cases and controls (see Ripke, 2014), up to 6,197 European ancestry ASD cases, up to 7,377 European ancestry controls, up to 1,190 ASD cases, up to 1,190 controls	NA
rs12576775	11	79366149	intron_variant	4e-08	Autism spectrum disorder, attention deficit-hyperactivity disorder, bipolar disorder, major depressive disorder, and schizophrenia (combined)	attention deficit hyperactivity disorder, unipolar depression, schizophrenia, autism spectrum disorder, bipolar disorder	http://www.ebi.ac.uk/efo/EFO_0003888, http://www.ebi.ac.uk/efo/EFO_0003761, http://www.ebi.ac.uk/efo/EFO_0000692, http://www.ebi.ac.uk/efo/EFO_0003756, http://www.ebi.ac.uk/efo/EFO_0000289	Identification of risk loci with shared effects on five major psychiatric disorders: a genome-wide analysis.	23453885	6,990 European ancestry Bipolar disorder cases, 9,227 European ancestry Major depressive disorder cases, 9,379 European ancestry Schizophrenia cases, 161 European ancestry Autism spectrum disorder cases, 4,788 European ancestry Autism spectrum disorder trio cases, 840 European ancestry Attention deficit-hyperactivity disorder cases, 1,947 European ancestry Attention defcit-hyperactivity disorder …	NA
rs10503253	8	4323322	intron_variant	4e-08	Autism spectrum disorder, attention deficit-hyperactivity disorder, bipolar disorder, major depressive disorder, and schizophrenia (combined)	attention deficit hyperactivity disorder, unipolar depression, schizophrenia, autism spectrum disorder, bipolar disorder	http://www.ebi.ac.uk/efo/EFO_0003888, http://www.ebi.ac.uk/efo/EFO_0003761, http://www.ebi.ac.uk/efo/EFO_0000692, http://www.ebi.ac.uk/efo/EFO_0003756, http://www.ebi.ac.uk/efo/EFO_0000289	Identification of risk loci with shared effects on five major psychiatric disorders: a genome-wide analysis.	23453885	6,990 European ancestry Bipolar disorder cases, 9,227 European ancestry Major depressive disorder cases, 9,379 European ancestry Schizophrenia cases, 161 European ancestry Autism spectrum disorder cases, 4,788 European ancestry Autism spectrum disorder trio cases, 840 European ancestry Attention deficit-hyperactivity disorder cases, 1,947 European ancestry Attention defcit-hyperactivity disorder …	NA
rs2799573	10	18312999	intron_variant	4e-08	Autism spectrum disorder, attention deficit-hyperactivity disorder, bipolar disorder, major depressive disorder, and schizophrenia (combined)	attention deficit hyperactivity disorder, unipolar depression, schizophrenia, autism spectrum disorder, bipolar disorder	http://www.ebi.ac.uk/efo/EFO_0003888, http://www.ebi.ac.uk/efo/EFO_0003761, http://www.ebi.ac.uk/efo/EFO_0000692, http://www.ebi.ac.uk/efo/EFO_0003756, http://www.ebi.ac.uk/efo/EFO_0000289	Identification of risk loci with shared effects on five major psychiatric disorders: a genome-wide analysis.	23453885	6,990 European ancestry Bipolar disorder cases, 9,227 European ancestry Major depressive disorder cases, 9,379 European ancestry Schizophrenia cases, 161 European ancestry Autism spectrum disorder cases, 4,788 European ancestry Autism spectrum disorder trio cases, 840 European ancestry Attention deficit-hyperactivity disorder cases, 1,947 European ancestry Attention defcit-hyperactivity disorder …	NA
rs4495234	5	146899328	intron_variant	4e-08	anorexia nervosa, attention-deficit/hyperactivity disorder, autism spectrum disorder, bipolar disorder, major depression, obsessive-compulsive disorder, schizophrenia, or Tourette syndrome (pleiotropy)	anorexia nervosa, obsessive-compulsive disorder, attention deficit hyperactivity disorder, Tourette syndrome, unipolar depression, schizophrenia, autism spectrum disorder, bipolar disorder	http://www.ebi.ac.uk/efo/EFO_0004215, http://www.ebi.ac.uk/efo/EFO_0004242, http://www.ebi.ac.uk/efo/EFO_0003888, http://www.ebi.ac.uk/efo/EFO_0004895, http://www.ebi.ac.uk/efo/EFO_0003761, http://www.ebi.ac.uk/efo/EFO_0000692, http://www.ebi.ac.uk/efo/EFO_0003756, http://www.ebi.ac.uk/efo/EFO_0000289	Genomic Relationships, Novel Loci, and Pleiotropic Mechanisms across Eight Psychiatric Disorders.	31835028	19,009 European ancestry ADHD cases, 3,495 European ancestry anorexia cases, 18,381 European ancestry autism cases, 20,352 European ancestry bipolar disorder cases, 130,664 European ancestry major depression cases, 2,688 European ancestry OCD cases, 33,640 European ancestry schizophrenia cases, 4,645 European ancestry Tourette's cases, 494,162 European ancestry controls	NA
rs4526442	9	37207272	intron_variant	4e-08	anorexia nervosa, attention-deficit/hyperactivity disorder, autism spectrum disorder, bipolar disorder, major depression, obsessive-compulsive disorder, schizophrenia, or Tourette syndrome (pleiotropy)	anorexia nervosa, obsessive-compulsive disorder, attention deficit hyperactivity disorder, Tourette syndrome, unipolar depression, schizophrenia, autism spectrum disorder, bipolar disorder	http://www.ebi.ac.uk/efo/EFO_0004215, http://www.ebi.ac.uk/efo/EFO_0004242, http://www.ebi.ac.uk/efo/EFO_0003888, http://www.ebi.ac.uk/efo/EFO_0004895, http://www.ebi.ac.uk/efo/EFO_0003761, http://www.ebi.ac.uk/efo/EFO_0000692, http://www.ebi.ac.uk/efo/EFO_0003756, http://www.ebi.ac.uk/efo/EFO_0000289	Genomic Relationships, Novel Loci, and Pleiotropic Mechanisms across Eight Psychiatric Disorders.	31835028	19,009 European ancestry ADHD cases, 3,495 European ancestry anorexia cases, 18,381 European ancestry autism cases, 20,352 European ancestry bipolar disorder cases, 130,664 European ancestry major depression cases, 2,688 European ancestry OCD cases, 33,640 European ancestry schizophrenia cases, 4,645 European ancestry Tourette's cases, 494,162 European ancestry controls	NA
rs4682973	3	44383347	intron_variant	4e-08	anorexia nervosa, attention-deficit/hyperactivity disorder, autism spectrum disorder, bipolar disorder, major depression, obsessive-compulsive disorder, schizophrenia, or Tourette syndrome (pleiotropy)	anorexia nervosa, obsessive-compulsive disorder, attention deficit hyperactivity disorder, Tourette syndrome, unipolar depression, schizophrenia, autism spectrum disorder, bipolar disorder	http://www.ebi.ac.uk/efo/EFO_0004215, http://www.ebi.ac.uk/efo/EFO_0004242, http://www.ebi.ac.uk/efo/EFO_0003888, http://www.ebi.ac.uk/efo/EFO_0004895, http://www.ebi.ac.uk/efo/EFO_0003761, http://www.ebi.ac.uk/efo/EFO_0000692, http://www.ebi.ac.uk/efo/EFO_0003756, http://www.ebi.ac.uk/efo/EFO_0000289	Genomic Relationships, Novel Loci, and Pleiotropic Mechanisms across Eight Psychiatric Disorders.	31835028	19,009 European ancestry ADHD cases, 3,495 European ancestry anorexia cases, 18,381 European ancestry autism cases, 20,352 European ancestry bipolar disorder cases, 130,664 European ancestry major depression cases, 2,688 European ancestry OCD cases, 33,640 European ancestry schizophrenia cases, 4,645 European ancestry Tourette's cases, 494,162 European ancestry controls	NA
rs12898460	15	38694612	intron_variant	4e-08	anorexia nervosa, attention-deficit/hyperactivity disorder, autism spectrum disorder, bipolar disorder, major depression, obsessive-compulsive disorder, schizophrenia, or Tourette syndrome (pleiotropy)	anorexia nervosa, obsessive-compulsive disorder, attention deficit hyperactivity disorder, Tourette syndrome, unipolar depression, schizophrenia, autism spectrum disorder, bipolar disorder	http://www.ebi.ac.uk/efo/EFO_0004215, http://www.ebi.ac.uk/efo/EFO_0004242, http://www.ebi.ac.uk/efo/EFO_0003888, http://www.ebi.ac.uk/efo/EFO_0004895, http://www.ebi.ac.uk/efo/EFO_0003761, http://www.ebi.ac.uk/efo/EFO_0000692, http://www.ebi.ac.uk/efo/EFO_0003756, http://www.ebi.ac.uk/efo/EFO_0000289	Genomic Relationships, Novel Loci, and Pleiotropic Mechanisms across Eight Psychiatric Disorders.	31835028	19,009 European ancestry ADHD cases, 3,495 European ancestry anorexia cases, 18,381 European ancestry autism cases, 20,352 European ancestry bipolar disorder cases, 130,664 European ancestry major depression cases, 2,688 European ancestry OCD cases, 33,640 European ancestry schizophrenia cases, 4,645 European ancestry Tourette's cases, 494,162 European ancestry controls	NA
rs2047568	12	120805987	intron_variant	4e-08	anorexia nervosa, attention-deficit/hyperactivity disorder, autism spectrum disorder, bipolar disorder, major depression, obsessive-compulsive disorder, schizophrenia, or Tourette syndrome (pleiotropy)	anorexia nervosa, obsessive-compulsive disorder, attention deficit hyperactivity disorder, Tourette syndrome, unipolar depression, schizophrenia, autism spectrum disorder, bipolar disorder	http://www.ebi.ac.uk/efo/EFO_0004215, http://www.ebi.ac.uk/efo/EFO_0004242, http://www.ebi.ac.uk/efo/EFO_0003888, http://www.ebi.ac.uk/efo/EFO_0004895, http://www.ebi.ac.uk/efo/EFO_0003761, http://www.ebi.ac.uk/efo/EFO_0000692, http://www.ebi.ac.uk/efo/EFO_0003756, http://www.ebi.ac.uk/efo/EFO_0000289	Genomic Relationships, Novel Loci, and Pleiotropic Mechanisms across Eight Psychiatric Disorders.	31835028	19,009 European ancestry ADHD cases, 3,495 European ancestry anorexia cases, 18,381 European ancestry autism cases, 20,352 European ancestry bipolar disorder cases, 130,664 European ancestry major depression cases, 2,688 European ancestry OCD cases, 33,640 European ancestry schizophrenia cases, 4,645 European ancestry Tourette's cases, 494,162 European ancestry controls	NA
rs2910032	5	153160794	intron_variant	4e-08	anorexia nervosa, attention-deficit/hyperactivity disorder, autism spectrum disorder, bipolar disorder, major depression, obsessive-compulsive disorder, schizophrenia, or Tourette syndrome (pleiotropy)	anorexia nervosa, obsessive-compulsive disorder, attention deficit hyperactivity disorder, Tourette syndrome, unipolar depression, schizophrenia, autism spectrum disorder, bipolar disorder	http://www.ebi.ac.uk/efo/EFO_0004215, http://www.ebi.ac.uk/efo/EFO_0004242, http://www.ebi.ac.uk/efo/EFO_0003888, http://www.ebi.ac.uk/efo/EFO_0004895, http://www.ebi.ac.uk/efo/EFO_0003761, http://www.ebi.ac.uk/efo/EFO_0000692, http://www.ebi.ac.uk/efo/EFO_0003756, http://www.ebi.ac.uk/efo/EFO_0000289	Genomic Relationships, Novel Loci, and Pleiotropic Mechanisms across Eight Psychiatric Disorders.	31835028	19,009 European ancestry ADHD cases, 3,495 European ancestry anorexia cases, 18,381 European ancestry autism cases, 20,352 European ancestry bipolar disorder cases, 130,664 European ancestry major depression cases, 2,688 European ancestry OCD cases, 33,640 European ancestry schizophrenia cases, 4,645 European ancestry Tourette's cases, 494,162 European ancestry controls	NA
rs1501361	5	45326671	intron_variant	4e-08	anorexia nervosa, attention-deficit/hyperactivity disorder, autism spectrum disorder, bipolar disorder, major depression, obsessive-compulsive disorder, schizophrenia, or Tourette syndrome (pleiotropy)	anorexia nervosa, obsessive-compulsive disorder, attention deficit hyperactivity disorder, Tourette syndrome, unipolar depression, schizophrenia, autism spectrum disorder, bipolar disorder	http://www.ebi.ac.uk/efo/EFO_0004215, http://www.ebi.ac.uk/efo/EFO_0004242, http://www.ebi.ac.uk/efo/EFO_0003888, http://www.ebi.ac.uk/efo/EFO_0004895, http://www.ebi.ac.uk/efo/EFO_0003761, http://www.ebi.ac.uk/efo/EFO_0000692, http://www.ebi.ac.uk/efo/EFO_0003756, http://www.ebi.ac.uk/efo/EFO_0000289	Genomic Relationships, Novel Loci, and Pleiotropic Mechanisms across Eight Psychiatric Disorders.	31835028	19,009 European ancestry ADHD cases, 3,495 European ancestry anorexia cases, 18,381 European ancestry autism cases, 20,352 European ancestry bipolar disorder cases, 130,664 European ancestry major depression cases, 2,688 European ancestry OCD cases, 33,640 European ancestry schizophrenia cases, 4,645 European ancestry Tourette's cases, 494,162 European ancestry controls	NA

## Sheet: ST_3
Supplementary Table 3. Spatial ASD-associated eQTL - gene interactions in adult and fetal cortex tissues.
Gene symbol according to GENCODE release 26; * log2_allelic fold change; ǂ Minor allele frequency; ¶ distance between SNP and gene; ǁ Cis = distance =< 1Mbp, Trans-intrachromosomal = distance > 1Mbp, or Trans-interchromosomal; ¥ Hi-C cell lines in which interaction was detected
snp	gencode_id	gene	tissue	adj_pval	log2_aFC*	log2_aFC_lower	log2_aFC_upper	mafǂ	interaction_typeǁ	hic_score	eqtl_pval	snp_chr	snp_locus	ref	alt	gene_chr	gene_start	gene_end	distance¶	cell_lines¥	cell_line_hic_scores	expression	max_expressed_tissue	max_expression	min_expressed_tissue	min_expression
Adult cortex (GTEx v8)
rs10149470	ENSG00000156414.18	TDRD9	Brain_Cortex	0.0342725	-0.58078	-0.879597	-0.286087	0.443902	Cis	3	0.000903996	chr14	103551616	A	G	chr14	103928462	104052667	376846	Dorsolateral_prefrontal_cortex_cells_Schmitt2016	3	1.74905	Testis	72.5442	Cells_EBV-transformed_lymphocytes	0.031551
rs10149470	ENSG00000126214.21	KLC1	Brain_Cortex	0.00825185	0.170894	0.101452	0.24414	0.443902	Cis	4	0.000148923	chr14	103551616	A	G	chr14	103561896	103714104	10280	Dorsolateral_prefrontal_cortex_cells_Schmitt2016	4	64.3434	Brain_Cerebellar_Hemisphere	155.67	Liver	4.705
rs10149470	ENSG00000166166.12	TRMT61A	Brain_Cortex	0.0182428	0.333247	0.177288	0.494153	0.443902	Cis	2	0.000405207	chr14	103551616	A	G	chr14	103529184	103537073	14543	Dorsolateral_prefrontal_cortex_cells_Schmitt2016	2	16.0983	Fallopian_Tube	47.2256	Whole_Blood	3.0805
rs10791097	ENSG00000120451.10	SNX19	Brain_Cortex	7.44019e-09	-0.953186	-1.16149	-0.748356	0.463415	Cis	4	3.44294e-11	chr11	130848735	T	G	chr11	130875436	130916509	26701	Dorsolateral_prefrontal_cortex_cells_Schmitt2016	4	18.9841	Cells_Cultured_fibroblasts	45.5558	Whole_Blood	8.06555
rs1117490	ENSG00000234127.8	TRIM26	Brain_Cortex	0.0252709	0.590593	0.351162	0.810056	0.221951	Cis	2	0.000608092	chr6	30202733	T	C	chr6	30184455	30213427	0	Dorsolateral_prefrontal_cortex_cells_Schmitt2016	2	16.8308	Cells_EBV-transformed_lymphocytes	66.1931	Heart_Left_Ventricle	8.24094
rs11191419	ENSG00000214435.7	AS3MT	Brain_Cortex	4.47635e-20	-1.426	-1.72039	-1.14247	0.387805	Cis	3	4.14285e-23	chr10	102852578	T	A	chr10	102869516	102901899	16938	Dorsolateral_prefrontal_cortex_cells_Schmitt2016	3	7.16527	Adrenal_Gland	411.564	Whole_Blood	0.920266
rs11693528	ENSG00000226124.6	FTCDNL1	Brain_Cortex	4.33031e-06	-1.1772	-1.50779	-0.747631	0.212195	Cis	3	4.0077e-08	chr2	199871784	C	G	chr2	199760544	199851173	20611	Dorsolateral_prefrontal_cortex_cells_Schmitt2016	3	1.25377	Thyroid	4.49928	Artery_Tibial	0.134992
rs11740474	ENSG00000164574.15	GALNT10	Brain_Cortex	0.00681359	0.276721	0.149332	0.414656	0.358537	Cis	19	0.00011666	chr5	154301187	A	T	chr5	154190730	154420984	0	Dorsolateral_prefrontal_cortex_cells_Schmitt2016	19	3.83508	Ovary	54.0466	Liver	2.01939
rs1264323	ENSG00000228022.5	HCG20	Brain_Cortex	0.000190392	-0.901897	-1.24029	-0.55528	0.404878	Cis	2	2.555e-06	chr6	30888130	G	A	chr6	30766825	30792250	95880	Dorsolateral_prefrontal_cortex_cells_Schmitt2016	2	0.178104	Testis	1.22459	Whole_Blood	0.0621332
rs1264372	ENSG00000137312.14	FLOT1	Brain_Cortex	0.000143273	0.526355	0.386796	0.700472	0.226829	Cis	2	1.78483e-06	chr6	30801949	C	T	chr6	30727709	30742733	59216	Dorsolateral_prefrontal_cortex_cells_Schmitt2016	2	178.601	Whole_Blood	416.66	Pancreas	52.067
rs1265945	ENSG00000204257.14	HLA-DMA	Brain_Cortex	0.00304983	-0.449254	-0.668048	-0.209706	0.3	Trans-intrachromosomal	2	5.0807e-05	chr6	31894038	G	A	chr6	32948613	32969094	1054575	Dorsolateral_prefrontal_cortex_cells_Schmitt2016	2	5.44112	Cells_EBV-transformed_lymphocytes	236.138	Brain_Frontal_Cortex_BA9	5.16125
rs13218591	ENSG00000124508.16	BTN2A2	Brain_Cortex	0.00293791	0.504005	0.356175	0.710589	0.297561	Cis	2	4.7583e-05	chr6	26376604	T	C	chr6	26383096	26394874	6492	Dorsolateral_prefrontal_cortex_cells_Schmitt2016	2	1.28401	Cells_EBV-transformed_lymphocytes	25.8681	Muscle_Skeletal	0.773609
rs16854048	ENSG00000014824.13	SLC30A9	Brain_Cortex	0.0347214	0.302321	0.171396	0.453339	0.185366	Cis	3	0.000931902	chr4	42121711	A	C	chr4	41990472	42090457	31254	Dorsolateral_prefrontal_cortex_cells_Schmitt2016	3	22.7347	Brain_Cerebellar_Hemisphere	40.2272	Whole_Blood	2.54323
rs174592	ENSG00000149485.18	FADS1	Brain_Cortex	0.000106342	-0.477146	-0.621838	-0.290147	0.412195	Cis	4	1.23024e-06	chr11	61851136	A	G	chr11	61799625	61829318	21818	Dorsolateral_prefrontal_cortex_cells_Schmitt2016	4	19.0099	Adrenal_Gland	36.234	Whole_Blood	1.86912
rs2003490	ENSG00000198208.11	RPS6KL1	Brain_Cortex	0.0499054	-0.156112	-0.245213	-0.0731648	0.407317	Cis	3	0.00154727	chr14	74910852	C	A	chr14	74903954	74923396	0	Dorsolateral_prefrontal_cortex_cells_Schmitt2016	3	20.1817	Brain_Cerebellum	46.0208	Cells_Cultured_fibroblasts	0.19729
rs2021722	ENSG00000234127.8	TRIM26	Brain_Cortex	0.0252709	0.590593	0.34047	0.840809	0.221951	Cis	2	0.00060809	chr6	30206354	C	T	chr6	30184455	30213427	0	Dorsolateral_prefrontal_cortex_cells_Schmitt2016	2	16.8308	Cells_EBV-transformed_lymphocytes	66.1931	Heart_Left_Ventricle	8.24094
rs204995	ENSG00000204301.6	NOTCH4	Brain_Cortex	0.000270144	-0.55583	-0.786204	-0.333618	0.234146	Cis	2	3.87527e-06	chr6	32186508	A	G	chr6	32194843	32224067	8335	Dorsolateral_prefrontal_cortex_cells_Schmitt2016	2	8.57812	Lung	71.7184	Cells_Cultured_fibroblasts	0.531321
rs204995	ENSG00000204257.14	HLA-DMA	Brain_Cortex	0.0104808	0.577233	0.343007	0.812984	0.234146	Cis	2	0.00020855	chr6	32186508	A	G	chr6	32948613	32969094	762105	Dorsolateral_prefrontal_cortex_cells_Schmitt2016	2	5.44112	Cells_EBV-transformed_lymphocytes	236.138	Brain_Frontal_Cortex_BA9	5.16125
rs2071278	ENSG00000204257.14	HLA-DMA	Brain_Cortex	0.000492636	0.824453	0.440921	1.16705	0.12439	Cis	2	7.29494e-06	chr6	32197667	A	G	chr6	32948613	32969094	750946	Dorsolateral_prefrontal_cortex_cells_Schmitt2016	2	5.44112	Cells_EBV-transformed_lymphocytes	236.138	Brain_Frontal_Cortex_BA9	5.16125
rs2115780	ENSG00000163933.9	RFT1	Brain_Cortex	3.89893e-10	-1.27062	-1.53325	-0.890779	0.302439	Cis	3	1.44338e-12	chr3	53108964	G	A	chr3	53088483	53130462	0	Dorsolateral_prefrontal_cortex_cells_Schmitt2016	3	4.70848	Cells_Cultured_fibroblasts	20.4349	Muscle_Skeletal	2.16408
rs221902	ENSG00000100731.15	PCNX1	Brain_Cortex	1.5532e-11	0.804118	0.650324	0.96864	0.35122	Cis	4	3.59371e-14	chr14	71134362	G	T	chr14	70907405	71115382	18980	Dorsolateral_prefrontal_cortex_cells_Schmitt2016	4	5.97222	Ovary	27.5422	Pancreas	3.35819
rs2237234	ENSG00000124508.16	BTN2A2	Brain_Cortex	0.00743503	0.394365	0.175955	0.555986	0.27561	Cis	2	0.000130741	chr6	26391166	G	A	chr6	26383096	26394874	0	Dorsolateral_prefrontal_cortex_cells_Schmitt2016	2	1.28401	Cells_EBV-transformed_lymphocytes	25.8681	Muscle_Skeletal	0.773609
rs2434529	ENSG00000164574.15	GALNT10	Brain_Cortex	0.0406067	0.379557	0.223143	0.557516	0.190244	Cis	19	0.0012026	chr5	154260486	A	G	chr5	154190730	154420984	0	Dorsolateral_prefrontal_cortex_cells_Schmitt2016	19	3.83508	Ovary	54.0466	Liver	2.01939
rs247910	ENSG00000247828.7	TMEM161B-AS1	Brain_Cortex	3.59352e-12	1.07807	0.897064	1.26669	0.470732	Cis	10	6.65159e-15	chr5	88334952	A	G	chr5	88269071	88436685	0	Dorsolateral_prefrontal_cortex_cells_Schmitt2016	10	7.16483	Brain_Cerebellar_Hemisphere	22.1702	Whole_Blood	0.446242
rs247910	ENSG00000271904.1	CTC-498M16.4	Brain_Cortex	8.51006e-11	1.08786	0.859631	1.30302	0.470732	Cis	3	2.36281e-13	chr5	88334952	A	G	chr5	88433892	88498697	98940	Dorsolateral_prefrontal_cortex_cells_Schmitt2016	3	1.45951	Brain_Nucleus_accumbens_basal_ganglia	2.29751	Ovary	0.0439647
rs2535629	ENSG00000055955.15	ITIH4	Brain_Cortex	5.39617e-09	0.957795	0.710981	1.12222	0.34878	Cis	2	2.24737e-11	chr3	52799203	G	A	chr3	52812975	52830739	13772	Dorsolateral_prefrontal_cortex_cells_Schmitt2016	2	6.54113	Liver	1601.43	Cells_Cultured_fibroblasts	0.758051
rs301798	ENSG00000142599.17	RERE	Brain_Cortex	5.09594e-07	0.589876	0.439938	0.767096	0.290244	Cis	37	3.3014e-09	chr1	8428505	A	G	chr1	8352397	8817643	0	Dorsolateral_prefrontal_cortex_cells_Schmitt2016	37	34.5937	Uterus	142.529	Liver	11.5137
rs301799	ENSG00000142599.17	RERE	Brain_Cortex	0.00952776	0.329504	0.166584	0.483748	0.44878	Cis	37	0.000176358	chr1	8429242	C	T	chr1	8352397	8817643	0	Dorsolateral_prefrontal_cortex_cells_Schmitt2016	37	34.5937	Uterus	142.529	Liver	11.5137
rs3095153	ENSG00000228022.5	HCG20	Brain_Cortex	0.0342725	-0.975408	-1.50964	-0.304955	0.129268	Cis	2	0.000888977	chr6	30931418	G	A	chr6	30766825	30792250	139168	Dorsolateral_prefrontal_cortex_cells_Schmitt2016	2	0.178104	Testis	1.22459	Whole_Blood	0.0621332
rs3129939	ENSG00000204301.6	NOTCH4	Brain_Cortex	3.99116e-05	-0.671848	-0.950717	-0.388215	0.173171	Cis	2	4.06319e-07	chr6	32368989	A	G	chr6	32194843	32224067	144922	Dorsolateral_prefrontal_cortex_cells_Schmitt2016	2	8.57812	Lung	71.7184	Cells_Cultured_fibroblasts	0.531321
rs3129981	ENSG00000137312.14	FLOT1	Brain_Cortex	0.000187612	0.592933	0.42219	0.759871	0.146341	Cis	2	2.43088e-06	chr6	30791080	C	T	chr6	30727709	30742733	48347	Dorsolateral_prefrontal_cortex_cells_Schmitt2016	2	178.601	Whole_Blood	416.66	Pancreas	52.067
rs3130908	ENSG00000204463.12	BAG6	Brain_Cortex	0.0382886	-0.750996	-1.26382	-0.43313	0.129268	Cis	2	0.0010808	chr6	31481775	T	C	chr6	31639028	31652705	157253	Dorsolateral_prefrontal_cortex_cells_Schmitt2016	2	71.1997	Testis	306.571	Brain_Hippocampus	35.3963
rs3131010	ENSG00000204463.12	BAG6	Brain_Cortex	0.0253526	-0.67867	-1.11731	-0.301848	0.119512	Cis	2	0.000633521	chr6	31137370	C	T	chr6	31639028	31652705	501658	Dorsolateral_prefrontal_cortex_cells_Schmitt2016	2	71.1997	Testis	306.571	Brain_Hippocampus	35.3963
rs3132571	ENSG00000228022.5	HCG20	Brain_Cortex	0.0395974	-0.547276	-0.846564	-0.200601	0.4	Cis	2	0.00113607	chr6	30937536	A	G	chr6	30766825	30792250	145286	Dorsolateral_prefrontal_cortex_cells_Schmitt2016	2	0.178104	Testis	1.22459	Whole_Blood	0.0621332
rs34215985	ENSG00000014824.13	SLC30A9	Brain_Cortex	3.04051e-06	-0.56357	-0.704334	-0.43701	0.25122	Cis	2	2.53259e-08	chr4	42045761	C	G	chr4	41990472	42090457	0	Dorsolateral_prefrontal_cortex_cells_Schmitt2016	2	22.7347	Brain_Cerebellar_Hemisphere	40.2272	Whole_Blood	2.54323
rs34787248	ENSG00000235109.7	ZSCAN31	Brain_Cortex	3.43132e-10	1.15425	0.874224	1.45966	0.197561	Cis	2	1.11149e-12	chr6	28230108	C	T	chr6	28324693	28356271	94585	Dorsolateral_prefrontal_cortex_cells_Schmitt2016	2	3.54758	Testis	13.981	Whole_Blood	0.0740537
rs35828350	ENSG00000177082.12	WDR73	Brain_Cortex	7.13259e-07	-1.05883	-1.26328	-0.804378	0.258537	Cis	2	4.9509e-09	chr15	84812610	G	A	chr15	84639281	84654343	158267	Dorsolateral_prefrontal_cortex_cells_Schmitt2016	2	3.92928	Thyroid	18.4773	Whole_Blood	2.48943
rs4481150	ENSG00000055955.15	ITIH4	Brain_Cortex	0.0125389	0.484447	0.228642	0.709965	0.456098	Cis	2	0.000266909	chr3	52803777	T	C	chr3	52812975	52830739	9198	Dorsolateral_prefrontal_cortex_cells_Schmitt2016	2	6.54113	Liver	1601.43	Cells_Cultured_fibroblasts	0.758051
rs4619651	ENSG00000114988.11	LMAN2L	Brain_Cortex	0.0406067	0.330032	0.122466	0.493489	0.280488	Cis	3	0.00119061	chr2	96750416	G	A	chr2	96705929	96740064	10352	Dorsolateral_prefrontal_cortex_cells_Schmitt2016	3	10.0948	Ovary	44.2518	Whole_Blood	4.50937
rs4647903	ENSG00000085788.13	DDHD2	Brain_Cortex	4.93506e-05	0.418924	0.282004	0.561488	0.212195	Cis	2	5.25249e-07	chr8	38415064	C	A	chr8	38225218	38262833	152231	Dorsolateral_prefrontal_cortex_cells_Schmitt2016	2	23.7383	Brain_Cerebellar_Hemisphere	52.7667	Whole_Blood	1.9613
rs4906364	ENSG00000256053.7	APOPT1	Brain_Cortex	0.0253243	-0.378865	-0.59394	-0.186935	0.339024	Cis	2	0.000621095	chr14	103748005	C	G	chr14	103562962	103607523	140482	Dorsolateral_prefrontal_cortex_cells_Schmitt2016	2	11.3937	Testis	59.6752	Whole_Blood	3.5786
rs4906364	ENSG00000156414.18	TDRD9	Brain_Cortex	0.0199548	-0.745774	-1.14654	-0.432397	0.339024	Cis	3	0.000455137	chr14	103748005	C	G	chr14	103928462	104052667	180457	Dorsolateral_prefrontal_cortex_cells_Schmitt2016	3	1.74905	Testis	72.5442	Cells_EBV-transformed_lymphocytes	0.031551
rs4916723	ENSG00000247828.7	TMEM161B-AS1	Brain_Cortex	3.04051e-06	-0.8841	-1.10381	-0.625682	0.387805	Cis	2	2.49952e-08	chr5	88558577	A	C	chr5	88269071	88436685	121892	Dorsolateral_prefrontal_cortex_cells_Schmitt2016	2	7.16483	Brain_Cerebellar_Hemisphere	22.1702	Whole_Blood	0.446242
rs4916723	ENSG00000271904.1	CTC-498M16.4	Brain_Cortex	0.0103108	-0.685089	-0.967671	-0.382342	0.387805	Cis	5	0.000197151	chr5	88558577	A	C	chr5	88433892	88498697	59880	Dorsolateral_prefrontal_cortex_cells_Schmitt2016	5	1.45951	Brain_Nucleus_accumbens_basal_ganglia	2.29751	Ovary	0.0439647
rs4916723	ENSG00000164199.16	ADGRV1	Brain_Cortex	0.0485329	0.244114	0.111732	0.376056	0.387805	Trans-intrachromosomal	3	0.00148226	chr5	88558577	A	C	chr5	90529344	91164437	1970767	Dorsolateral_prefrontal_cortex_cells_Schmitt2016	3	8.60081	Adrenal_Gland	45.7962	Heart_Left_Ventricle	0.00676951
rs6434928	ENSG00000115524.15	SF3B1	Brain_Cortex	0.0103108	-0.33044	-0.453354	-0.190819	0.297561	Cis	2	0.000200395	chr2	197439853	G	A	chr2	197389784	197435091	4762	Dorsolateral_prefrontal_cortex_cells_Schmitt2016	2	50.3126	Cervix_Endocervix	245.186	Brain_Amygdala	31.933
rs6921919	ENSG00000235109.7	ZSCAN31	Brain_Cortex	0.0199548	0.750688	0.417557	1.16009	0.229268	Cis	3	0.000461702	chr6	28357424	C	G	chr6	28324693	28356271	1153	Dorsolateral_prefrontal_cortex_cells_Schmitt2016	3	3.54758	Testis	13.981	Whole_Blood	0.0740537
rs7085104	ENSG00000214435.7	AS3MT	Brain_Cortex	4.47635e-20	-1.426	-1.72351	-1.16171	0.387805	Cis	3	4.14285e-23	chr10	102869116	A	G	chr10	102869516	102901899	400	Dorsolateral_prefrontal_cortex_cells_Schmitt2016	3	7.16527	Adrenal_Gland	411.564	Whole_Blood	0.920266
rs71395455	ENSG00000177082.12	WDR73	Brain_Cortex	8.4603e-05	-0.95849	-1.17807	-0.609203	0.27561	Cis	3	9.39598e-07	chr15	84610573	A	G	chr15	84639281	84654343	28708	Dorsolateral_prefrontal_cortex_cells_Schmitt2016	3	3.92928	Thyroid	18.4773	Whole_Blood	2.48943
rs72687362	ENSG00000171045.14	TSNARE1	Brain_Cortex	0.000540648	-0.66253	-0.854814	-0.419932	0.197561	Cis	5	8.25607e-06	chr8	142276955	C	A	chr8	142212080	142403240	0	Dorsolateral_prefrontal_cortex_cells_Schmitt2016	5	10.7824	Skin_Not_Sun_Exposed_Suprapubic	24.6529	Whole_Blood	2.41211
rs7432375	ENSG00000114054.13	PCCB	Brain_Cortex	3.47068e-08	0.668924	0.511852	0.833302	0.412195	Cis	3	1.92725e-10	chr3	136569563	G	A	chr3	136250306	136336232	233331	Dorsolateral_prefrontal_cortex_cells_Schmitt2016	3	9.59723	Adrenal_Gland	39.526	Whole_Blood	2.97843
rs75059851	ENSG00000080854.14	IGSF9B	Brain_Cortex	0.0352931	0.420677	0.218131	0.60628	0.190244	Cis	7	0.000963577	chr11	133952674	A	G	chr11	133908564	133956985	0	Dorsolateral_prefrontal_cortex_cells_Schmitt2016	7	1.62015	Brain_Cerebellar_Hemisphere	16.8234	Liver	0.0437043
rs7521492	ENSG00000185630.18	PBX1	Brain_Cortex	0.000143273	0.262266	0.162156	0.372516	0.373171	Cis	2	1.79008e-06	chr1	163758686	A	G	chr1	164555584	164899296	796898	Dorsolateral_prefrontal_cortex_cells_Schmitt2016	2	11.5749	Uterus	144.282	Cells_EBV-transformed_lymphocytes	0.044033
rs7618871	ENSG00000114054.13	PCCB	Brain_Cortex	3.47068e-08	-0.668924	-0.825257	-0.47773	0.412195	Cis	2	1.92727e-10	chr3	136681578	G	T	chr3	136250306	136336232	345346	Dorsolateral_prefrontal_cortex_cells_Schmitt2016	2	9.59723	Adrenal_Gland	39.526	Whole_Blood	2.97843
rs764284	ENSG00000124613.8	ZNF391	Brain_Cortex	0.000233929	-0.421716	-0.612473	-0.243843	0.434146	Cis	2	3.24751e-06	chr6	27344299	G	A	chr6	27374615	27403904	30316	Dorsolateral_prefrontal_cortex_cells_Schmitt2016	2	3.27781	Testis	8.18267	Whole_Blood	0.117168
rs7743252	ENSG00000204267.13	TAP2	Brain_Cortex	1.23168e-05	0.859256	0.56523	1.10725	0.397561	Cis	3	1.19692e-07	chr6	32875944	G	C	chr6	32821833	32838780	37164	Dorsolateral_prefrontal_cortex_cells_Schmitt2016	3	7.98906	Cells_EBV-transformed_lymphocytes	80.4486	Pancreas	4.78157
rs7743252	ENSG00000168394.10	TAP1	Brain_Cortex	0.0258851	0.306106	0.165576	0.462039	0.397561	Cis	2	0.000658807	chr6	32875944	G	C	chr6	32845209	32853978	21966	Dorsolateral_prefrontal_cortex_cells_Schmitt2016	2	10.5833	Cells_EBV-transformed_lymphocytes	290.672	Brain_Anterior_cingulate_cortex_BA24	9.03215
rs8032315	ENSG00000166965.12	RCCD1	Brain_Cortex	0.0461385	0.350364	0.130071	0.587933	0.341463	Cis	2	0.00138779	chr15	90875067	T	A	chr15	90955796	90963125	80729	Dorsolateral_prefrontal_cortex_cells_Schmitt2016	2	7.87052	Cells_EBV-transformed_lymphocytes	30.2384	Whole_Blood	1.1488
rs8054556	ENSG00000149932.16	TMEM219	Brain_Cortex	0.0142722	-0.163753	-0.243832	-0.0737303	0.417073	Cis	3	0.000310409	chr16	29946895	G	A	chr16	29940885	29973052	0	Dorsolateral_prefrontal_cortex_cells_Schmitt2016	3	59.9987	Testis	173.802	Heart_Left_Ventricle	25.3937
rs832190	ENSG00000163634.11	THOC7	Brain_Cortex	6.55442e-08	0.533546	0.403405	0.669413	0.439024	Cis	2	3.94296e-10	chr3	63856953	C	T	chr3	63833870	63863903	0	Dorsolateral_prefrontal_cortex_cells_Schmitt2016	2	44.7924	Cells_EBV-transformed_lymphocytes	109.128	Whole_Blood	14.1632
rs880090	ENSG00000105717.13	PBX4	Brain_Cortex	0.0120615	-0.475938	-0.720911	-0.274544	0.285366	Cis	2	0.000251165	chr19	19629920	C	G	chr19	19561707	19618916	11004	Dorsolateral_prefrontal_cortex_cells_Schmitt2016	2	1.6618	Thyroid	57.602	Heart_Left_Ventricle	0.0646804
rs9262172	ENSG00000228022.5	HCG20	Brain_Cortex	1.66878e-06	-1.2658	-1.6204	-0.984023	0.256098	Cis	4	1.23556e-08	chr6	30762562	T	C	chr6	30766825	30792250	4263	Dorsolateral_prefrontal_cortex_cells_Schmitt2016	4	0.178104	Testis	1.22459	Whole_Blood	0.0621332
rs9262172	ENSG00000137337.14	MDC1	Brain_Cortex	0.00224881	-0.366778	-0.511644	-0.171576	0.256098	Cis	2	3.53816e-05	chr6	30762562	T	C	chr6	30699807	30717889	44673	Dorsolateral_prefrontal_cortex_cells_Schmitt2016	2	9.10266	Testis	65.8926	Whole_Blood	2.99819
rs9267858	ENSG00000204301.6	NOTCH4	Brain_Cortex	4.31406e-06	-0.561086	-0.741971	-0.380915	0.397561	Cis	2	3.79302e-08	chr6	32228798	T	G	chr6	32194843	32224067	4731	Dorsolateral_prefrontal_cortex_cells_Schmitt2016	2	8.57812	Lung	71.7184	Cells_Cultured_fibroblasts	0.531321
rs9274657	ENSG00000179344.16	HLA-DQB1	Brain_Cortex	0.0118174	-0.677536	-0.976921	-0.366855	0.321951	Cis	2	0.000240613	chr6	32668587	G	A	chr6	32659467	32668383	204	Dorsolateral_prefrontal_cortex_cells_Schmitt2016	2	4.58086	Cells_EBV-transformed_lymphocytes	556.766	Cells_Cultured_fibroblasts	0.154182
rs9276933	ENSG00000204257.14	HLA-DMA	Brain_Cortex	2.04653e-12	1.34154	1.04541	1.60485	0.119512	Cis	3	2.84108e-15	chr6	32963018	T	C	chr6	32948613	32969094	0	Dorsolateral_prefrontal_cortex_cells_Schmitt2016	3	5.44112	Cells_EBV-transformed_lymphocytes	236.138	Brain_Frontal_Cortex_BA9	5.16125
rs9371601	ENSG00000112541.13	PDE10A	Brain_Cortex	0.0381836	0.486502	0.213693	0.722613	0.380488	Trans-intrachromosomal	2	0.00106017	chr6	152469438	G	T	chr6	165327287	165986603	12857849	Dorsolateral_prefrontal_cortex_cells_Schmitt2016	2	1.38525	Brain_Caudate_basal_ganglia	11.8297	Whole_Blood	0.00485294
Fetal cortex (Walker et al., 2019)
rs10791097	ENSG00000120451.10	SNX19	Fetal_Brain_Cortex_Walker2019	0.00726892	-0.556961	-0.817705	-0.278472	0.347926	Cis	21.67	6.33079e-06	chr11	130848735	T	G	chr11	130875436	130916509	26701	Cortical_plate_neurons_Won2016, Germinal_zone_neurons_Won2016	12.33, 9.33	40.6766	Fetal_Brain_Cortex_Walker2019	40.6766	Fetal_Brain_Cortex_Walker2019	40.6766
rs10883832	ENSG00000148798.10	INA	Fetal_Brain_Cortex_Walker2019	0.0203824	0.340484	0.229312	0.458112	0.117512	Cis	4.33	2.53598e-05	chr10	103111522	T	G	chr10	103277163	103290351	165641	Germinal_zone_neurons_Won2016, Cortical_plate_neurons_Won2016	2.0, 2.33	294.943	Fetal_Brain_Cortex_Walker2019	294.943	Fetal_Brain_Cortex_Walker2019	294.943
rs10883832	ENSG00000166272.16	WBP1L	Fetal_Brain_Cortex_Walker2019	0.0493617	0.311838	0.147231	0.529824	0.117512	Cis	18.33	7.81364e-05	chr10	103111522	T	G	chr10	102743970	102816267	295255	Cortical_plate_neurons_Won2016, Germinal_zone_neurons_Won2016	8.67, 9.67	41.5038	Fetal_Brain_Cortex_Walker2019	41.5038	Fetal_Brain_Cortex_Walker2019	41.5038
rs10994359	ENSG00000150275.17	PCDH15	Fetal_Brain_Cortex_Walker2019	0.0493617	-0.45389	-0.669862	-0.290265	0.158986	Trans-intrachromosomal	15.67	7.89505e-05	chr10	60462349	T	C	chr10	53802771	55627942	4834407	Cortical_plate_neurons_Won2016, Germinal_zone_neurons_Won2016	7.0, 8.67	1.6842	Fetal_Brain_Cortex_Walker2019	1.6842	Fetal_Brain_Cortex_Walker2019	1.6842
rs10994397	ENSG00000150275.17	PCDH15	Fetal_Brain_Cortex_Walker2019	0.0372983	-0.481083	-0.680912	-0.298548	0.16129	Trans-intrachromosomal	25.67	5.52237e-05	chr10	60519366	C	T	chr10	53802771	55627942	4891424	Cortical_plate_neurons_Won2016, Germinal_zone_neurons_Won2016	12.67, 13.0	1.6842	Fetal_Brain_Cortex_Walker2019	1.6842	Fetal_Brain_Cortex_Walker2019	1.6842
rs11191419	ENSG00000214435.7	AS3MT	Fetal_Brain_Cortex_Walker2019	0.0236496	-0.290412	-0.464066	-0.127618	0.410138	Cis	15	3.20731e-05	chr10	102852578	T	A	chr10	102869516	102901899	16938	Germinal_zone_neurons_Won2016, Cortical_plate_neurons_Won2016	7.33, 7.67	25.0153	Fetal_Brain_Cortex_Walker2019	25.0153	Fetal_Brain_Cortex_Walker2019	25.0153
rs11191419	ENSG00000148798.10	INA	Fetal_Brain_Cortex_Walker2019	0.0230844	0.221807	0.135637	0.308452	0.410138	Cis	3.67	3.10193e-05	chr10	102852578	T	A	chr10	103277163	103290351	424585	Germinal_zone_neurons_Won2016, Cortical_plate_neurons_Won2016	2.33, 1.33	294.943	Fetal_Brain_Cortex_Walker2019	294.943	Fetal_Brain_Cortex_Walker2019	294.943
rs11191454	ENSG00000148798.10	INA	Fetal_Brain_Cortex_Walker2019	0.0186504	0.353846	0.255763	0.481487	0.115207	Cis	4.67	2.09015e-05	chr10	102900247	A	G	chr10	103277163	103290351	376916	Germinal_zone_neurons_Won2016, Cortical_plate_neurons_Won2016	2.0, 2.67	294.943	Fetal_Brain_Cortex_Walker2019	294.943	Fetal_Brain_Cortex_Walker2019	294.943
rs11191454	ENSG00000166272.16	WBP1L	Fetal_Brain_Cortex_Walker2019	0.0238752	0.331978	0.165011	0.524	0.115207	Cis	24.33	3.2676e-05	chr10	102900247	A	G	chr10	102743970	102816267	83980	Cortical_plate_neurons_Won2016, Germinal_zone_neurons_Won2016	12.0, 12.33	41.5038	Fetal_Brain_Cortex_Walker2019	41.5038	Fetal_Brain_Cortex_Walker2019	41.5038
rs11191580	ENSG00000148798.10	INA	Fetal_Brain_Cortex_Walker2019	0.0120058	0.364423	0.265176	0.484343	0.112903	Cis	5	1.22489e-05	chr10	103146454	T	C	chr10	103277163	103290351	130709	Germinal_zone_neurons_Won2016, Cortical_plate_neurons_Won2016	2.33, 2.67	294.943	Fetal_Brain_Cortex_Walker2019	294.943	Fetal_Brain_Cortex_Walker2019	294.943
rs11191580	ENSG00000166272.16	WBP1L	Fetal_Brain_Cortex_Walker2019	0.0253185	0.3394	0.176716	0.557073	0.112903	Cis	10.33	3.52814e-05	chr10	103146454	T	C	chr10	102743970	102816267	330187	Germinal_zone_neurons_Won2016, Cortical_plate_neurons_Won2016	5.0, 5.33	41.5038	Fetal_Brain_Cortex_Walker2019	41.5038	Fetal_Brain_Cortex_Walker2019	41.5038
rs11191582	ENSG00000148798.10	INA	Fetal_Brain_Cortex_Walker2019	0.00417522	0.374703	0.258134	0.491307	0.110599	Cis	5.33	3.48052e-06	chr10	103153896	G	A	chr10	103277163	103290351	123267	Germinal_zone_neurons_Won2016, Cortical_plate_neurons_Won2016	2.67, 2.67	294.943	Fetal_Brain_Cortex_Walker2019	294.943	Fetal_Brain_Cortex_Walker2019	294.943
rs11191582	ENSG00000166272.16	WBP1L	Fetal_Brain_Cortex_Walker2019	0.0111153	0.364453	0.215776	0.56443	0.110599	Cis	16	1.02339e-05	chr10	103153896	G	A	chr10	102743970	102816267	337629	Cortical_plate_neurons_Won2016, Germinal_zone_neurons_Won2016	8.67, 7.33	41.5038	Fetal_Brain_Cortex_Walker2019	41.5038	Fetal_Brain_Cortex_Walker2019	41.5038
rs1150688	ENSG00000137338.5	PGBD1	Fetal_Brain_Cortex_Walker2019	0.0116025	0.482798	0.303277	0.632906	0.428571	Cis	5.33	1.15487e-05	chr6	28195002	T	C	chr6	28281572	28302549	86570	Germinal_zone_neurons_Won2016, Cortical_plate_neurons_Won2016	2.67, 2.67	40.0301	Fetal_Brain_Cortex_Walker2019	40.0301	Fetal_Brain_Cortex_Walker2019	40.0301
rs1150688	ENSG00000226314.7	ZNF192P1	Fetal_Brain_Cortex_Walker2019	0.00352808	0.804741	0.573687	1.03802	0.428571	Cis	6.67	2.89716e-06	chr6	28195002	T	C	chr6	28161781	28169594	25408	Germinal_zone_neurons_Won2016, Cortical_plate_neurons_Won2016	3.33, 3.33	5.04907	Fetal_Brain_Cortex_Walker2019	5.04907	Fetal_Brain_Cortex_Walker2019	5.04907
rs1150688	ENSG00000219392.1	ZNF602P	Fetal_Brain_Cortex_Walker2019	0.0377328	-0.613931	-0.886961	-0.351589	0.428571	Cis	2.67	5.63366e-05	chr6	28195002	T	C	chr6	28115628	28116551	78451	Cortical_plate_neurons_Won2016, Germinal_zone_neurons_Won2016	1.67, 1.0	4.19745	Fetal_Brain_Cortex_Walker2019	4.19745	Fetal_Brain_Cortex_Walker2019	4.19745
rs1150688	ENSG00000216901.1	ZNF603P	Fetal_Brain_Cortex_Walker2019	6.09969e-19	1.73308	1.50947	1.95418	0.428571	Cis	3.33	2.27677e-23	chr6	28195002	T	C	chr6	28176188	28176674	18328	Cortical_plate_neurons_Won2016, Germinal_zone_neurons_Won2016	1.67, 1.67	2.86526	Fetal_Brain_Cortex_Walker2019	2.86526	Fetal_Brain_Cortex_Walker2019	2.86526
rs1150688	ENSG00000187987.9	ZSCAN23	Fetal_Brain_Cortex_Walker2019	1.27456e-15	1.22483	1.06657	1.3868	0.428571	Cis	2	7.92905e-20	chr6	28195002	T	C	chr6	28431930	28443502	236928	Germinal_zone_neurons_Won2016, Cortical_plate_neurons_Won2016	1.0, 1.0	25.7583	Fetal_Brain_Cortex_Walker2019	25.7583	Fetal_Brain_Cortex_Walker2019	25.7583
rs1150688	ENSG00000197062.11	ZSCAN26	Fetal_Brain_Cortex_Walker2019	1.17685e-11	-0.790815	-0.940769	-0.647475	0.428571	Cis	6.33	1.61065e-15	chr6	28195002	T	C	chr6	28267010	28278224	72008	Cortical_plate_neurons_Won2016, Germinal_zone_neurons_Won2016	3.33, 3.0	57.9785	Fetal_Brain_Cortex_Walker2019	57.9785	Fetal_Brain_Cortex_Walker2019	57.9785
rs11585926	ENSG00000154380.17	ENAH	Fetal_Brain_Cortex_Walker2019	0.00937341	0.304306	0.190075	0.41089	0.165899	Trans-intrachromosomal	0.67	8.51355e-06	chr1	114431068	T	C	chr1	225486835	225653142	111055767	Germinal_zone_neurons_Won2016, Cortical_plate_neurons_Won2016	0.33, 0.33	76.1049	Fetal_Brain_Cortex_Walker2019	76.1049	Fetal_Brain_Cortex_Walker2019	76.1049
rs11641947	ENSG00000103034.14	NDRG4	Fetal_Brain_Cortex_Walker2019	0.0250946	0.171771	0.0982463	0.247726	0.306452	Cis	3.67	3.46571e-05	chr16	58636004	A	G	chr16	58462846	58513628	122376	Germinal_zone_neurons_Won2016, Cortical_plate_neurons_Won2016	1.67, 2.0	95.811	Fetal_Brain_Cortex_Walker2019	95.811	Fetal_Brain_Cortex_Walker2019	95.811
rs11693528	ENSG00000226124.6	FTCDNL1	Fetal_Brain_Cortex_Walker2019	0.0033489	-0.979415	-1.51057	-0.655484	0.112903	Cis	27.67	2.70835e-06	chr2	199871784	C	G	chr2	199760544	199851173	20611	Cortical_plate_neurons_Won2016, Germinal_zone_neurons_Won2016	14.67, 13.0	1.44784	Fetal_Brain_Cortex_Walker2019	1.44784	Fetal_Brain_Cortex_Walker2019	1.44784
rs11693528	ENSG00000162971.10	TYW5	Fetal_Brain_Cortex_Walker2019	0.00118165	-1.1262	-1.56165	-0.723096	0.112903	Cis	8.33	7.93909e-07	chr2	199871784	C	G	chr2	199929975	199948472	58191	Cortical_plate_neurons_Won2016, Germinal_zone_neurons_Won2016	5.33, 3.0	14.4688	Fetal_Brain_Cortex_Walker2019	14.4688	Fetal_Brain_Cortex_Walker2019	14.4688
[truncated: 108 more rows]

## Sheet: ST_4
Supplementary Table 4. ASD-associated eQTLs that are present in both adult and fetal cortex tissues.
[truncated: 31 more rows]

## Sheet: ST_5
Supplementary Table 5. Functional annotation of ASD-associated SNPs used in this study.
[truncated: 455 more rows]

## Sheet: ST_6
Supplementary Table 6. Loss-of-function analysis results.
[truncated: 203 more rows]

[truncated: 3 more sheets: ST_7, ST_8, ST_9]
